# Supplementary material for: Crystal structure, Hirshfeld surface analysis and DFT study of (2Z)-2-(4-fluoro­benzyl­idene)-4-(prop-2-yn-1-yl)-3,4-di­hydro-2H-1,4-benzo­thia­zin-3-one
Source: Acta Crystallogr E Crystallogr Commun. 2019 Feb 22;75(Pt 3):372–7. doi: 10.1107/S2056989019002354 (PMC6399692; doi:10.1107/S2056989019002354)
Supplement: Supplementary file 1 [file e-75-00372-sup1.cif]

##############################################################################
#                                                                            #
# This CIF contains the data in a paper accepted for publication in          #
# Acta Crystallographica Section E. It conforms to the requirements of       #
# Notes for Authors for Acta Crystallographica Section E, and has been       #
# peer reviewed under the auspices of the IUCr Commission on Journals.       #
#                                                                            #
# Full details of the Crystallographic Information File format               #
# are given in the paper "The Crystallographic Information File (CIF):       #
# a New Standard Archive File for Crystallography" by S. R. Hall, F. H.      #
# Allen and I. D. Brown [Acta Cryst. (1991), A47, 655-685].                  #
#                                                                            #
# The current version of the core CIF dictionary is obtainable from          #
# ftp://ftp.iucr.org/pub/cif_core.dic.                                       #
#                                                                            #
# Software is freely available for graphical display of the structure(s)     #
# in this CIF. For information consult the CIF software page                 #
# http://www.iucr.org/resources/cif/software.                                #
#                                                                            #
# This file may be used for bona fide research purposes within the           #
# scientific community so long as proper attribution is given to the journal # 
# article from which it was obtained.                                        #
#                                                                            #
##############################################################################
data_I
_audit_creation_method     'SHELXL-2018/1'
_chemical_name_systematic
;\
(2<i>Z</i>)-2-(4-Fluorobenzylidene)-4-(prop-2-yn-1-yl)-3,4-dihydro-\
2<i>H</i>-1,4-benzothiazin-3-one
;
_chemical_name_common     ?
_chemical_formula_moiety     'C18 H12 F N O S'
_chemical_formula_sum     'C18 H12 F N O S'
_chemical_formula_iupac     'C18 H12 F N O S'
_chemical_formula_weight     309.35
_chemical_melting_point     ?
_space_group_crystal_system     triclinic
_space_group_name_H-M_alt     'P -1'
_space_group_name_Hall     '-P 1'
loop_
    _space_group_symop_operation_xyz
    'x, y, z'
    '-x, -y, -z'
_cell_length_a     4.0602(2)
_cell_length_b     13.8983(5)
_cell_length_c     14.2620(5)
_cell_angle_alpha     117.809(2)
_cell_angle_beta     93.155(2)
_cell_angle_gamma     94.416(2)
_cell_volume     705.96(5)
_cell_formula_units_Z     2
_cell_measurement_reflns_used     4191
_cell_measurement_theta_min     3.620
_cell_measurement_theta_max     72.249
_cell_measurement_temperature     150(2)
_exptl_crystal_description     plate
_exptl_crystal_colour     'light yellow'
_exptl_crystal_size_max     0.454
_exptl_crystal_size_mid     0.214
_exptl_crystal_size_min     0.014
_exptl_crystal_density_diffrn     1.455
_exptl_crystal_density_meas     ?
_exptl_crystal_density_method     'not measured'
_exptl_crystal_F_000     320
_exptl_absorpt_coefficient_mu     2.145
_exptl_absorpt_correction_type     numerical
_exptl_absorpt_process_details
;
(<i>SADABS</i>; Krause <i>et al.</i>, 2015)
;
_exptl_absorpt_correction_T_min     0.69
_exptl_absorpt_correction_T_max     0.97
_diffrn_ambient_temperature     150(2)
_diffrn_source     'INCOATEC I\mS micro-focus source'
_diffrn_radiation_type     CuK\a
_diffrn_radiation_wavelength     1.54178
_diffrn_radiation_monochromator     mirror
_diffrn_measurement_device_type     'Bruker D8 VENTURE PHOTON 100 CMOS'
_diffrn_measurement_method     '\w scans'
_diffrn_detector_area_resol_mean     10.4167
_diffrn_reflns_number     5323
_diffrn_reflns_av_R_equivalents     0.0264
_diffrn_reflns_av_unetI/netI     0.0359
_diffrn_reflns_theta_min     3.620
_diffrn_reflns_theta_max     72.242
_diffrn_reflns_theta_full     69.000
_diffrn_measured_fraction_theta_max     0.939
_diffrn_measured_fraction_theta_full     0.953
_diffrn_reflns_limit_h_min     -4
_diffrn_reflns_limit_h_max     4
_diffrn_reflns_limit_k_min     -17
_diffrn_reflns_limit_k_max     15
_diffrn_reflns_limit_l_min     -15
_diffrn_reflns_limit_l_max     17
_refine_special_details
;
Refinement of F^2^ against ALL reflections.  The weighted R-factor wR and
goodness of fit S are based on F^2^, conventional R-factors R are based
on F, with F set to zero for negative F^2^. The threshold expression of
F^2^ > 2sigma(F^2^) is used only for calculating R-factors(gt) etc. and is
not relevant to the choice of reflections for refinement.  R-factors based
on F^2^ are statistically about twice as large as those based on F, and R-
factors based on ALL data will be even larger.
;
_reflns_number_total     2595
_reflns_number_gt     2256
_reflns_threshold_expression     'I > 2\s(I)'
_refine_ls_structure_factor_coef     Fsqd
_refine_ls_matrix_type     full
_refine_ls_R_factor_all     0.0426
_refine_ls_R_factor_gt     0.0360
_refine_ls_wR_factor_gt     0.0876
_refine_ls_wR_factor_ref     0.0922
_refine_ls_goodness_of_fit_ref     1.044
_refine_ls_restrained_S_all     1.044
_refine_ls_number_reflns     2595
_refine_ls_number_parameters     247
_refine_ls_number_restraints     0
_refine_ls_hydrogen_treatment     refall
_refine_ls_weighting_scheme     calc
_refine_ls_weighting_details
              'w=1/[\s^2^(Fo^2^)+(0.0470P)^2^+0.2564P] where P=(Fo^2^+2Fc^2^)/3'
_atom_sites_solution_hydrogens     difmap
_atom_sites_solution_primary     direct
_atom_sites_solution_secondary     difmap
_refine_ls_shift/su_max     0.000
_refine_ls_shift/su_mean     0.000
_refine_diff_density_max     0.229
_refine_diff_density_min     -0.310
_refine_ls_extinction_method     none
_refine_ls_extinction_coef     .
loop_
    _atom_type_symbol
    _atom_type_description
    _atom_type_scat_dispersion_real
    _atom_type_scat_dispersion_imag
    _atom_type_scat_source
    'C' 'C' 0.0181 0.0091
                         'International Tables Vol C Tables 4.2.6.8 and 6.1.1.4'
    'H' 'H' 0.0000 0.0000
                         'International Tables Vol C Tables 4.2.6.8 and 6.1.1.4'
    'F' 'F' 0.0727 0.0534
                         'International Tables Vol C Tables 4.2.6.8 and 6.1.1.4'
    'N' 'N' 0.0311 0.0180
                         'International Tables Vol C Tables 4.2.6.8 and 6.1.1.4'
    'O' 'O' 0.0492 0.0322
                         'International Tables Vol C Tables 4.2.6.8 and 6.1.1.4'
    'S' 'S' 0.3331 0.5567
                         'International Tables Vol C Tables 4.2.6.8 and 6.1.1.4'
_computing_data_collection
;
<i>APEX3</i> (Bruker, 2016)
;
_computing_cell_refinement
;
<i>SAINT</i> (Bruker, 2016)
;
_computing_data_reduction
;
<i>SAINT</i>  (Bruker, 2016)
;
_computing_structure_solution
;
<i>SHELXT</i> (Sheldrick, 2015<i>a</i>)
;
_computing_structure_refinement
;
<i>SHELXL2018</i> (Sheldrick, 2015<i>b</i>)
;
_computing_molecular_graphics
;
<i>DIAMOND</i> (Brandenburg & Putz, 2012)
;
_computing_publication_material
;
<i>SHELXTL</i> (Sheldrick, 2008)
;
loop_
    _atom_site_type_symbol
    _atom_site_label
    _atom_site_fract_x
    _atom_site_fract_y
    _atom_site_fract_z
    _atom_site_U_iso_or_equiv
    _atom_site_adp_type
    _atom_site_calc_flag
    _atom_site_occupancy
    _atom_site_disorder_assembly
    _atom_site_disorder_group
    S S1 0.36900(11) 0.48920(3) 0.16432(3) 0.02650(14) Uani d 1 . .
    F F1 -0.4439(4) 0.02242(10) 0.11539(11) 0.0500(4) Uani d 1 . .
    O O1 0.6330(3) 0.62345(10) 0.47251(9) 0.0274(3) Uani d 1 . .
    N N1 0.7395(3) 0.69008(11) 0.35897(11) 0.0196(3) Uani d 1 . .
    C C1 0.4638(4) 0.62082(14) 0.17880(13) 0.0216(3) Uani d 1 . .
    C C2 0.3701(5) 0.63770(16) 0.09280(14) 0.0280(4) Uani d 1 . .
    H H2 0.244(6) 0.5760(19) 0.0305(18) 0.040(6) Uiso d 1 . .
    C C3 0.4589(5) 0.73747(16) 0.09560(15) 0.0302(4) Uani d 1 . .
    H H3 0.400(5) 0.7482(18) 0.0363(18) 0.035(6) Uiso d 1 . .
    C C4 0.6386(5) 0.82155(16) 0.18618(16) 0.0309(4) Uani d 1 . .
    H H4 0.717(5) 0.8918(19) 0.1894(17) 0.037(6) Uiso d 1 . .
    C C5 0.7262(4) 0.80684(15) 0.27349(14) 0.0253(4) Uani d 1 . .
    H H5 0.838(6) 0.8665(19) 0.3380(18) 0.034(6) Uiso d 1 . .
    C C6 0.6440(4) 0.70567(14) 0.27073(13) 0.0200(3) Uani d 1 . .
    C C7 0.5847(4) 0.61287(13) 0.38287(13) 0.0201(3) Uani d 1 . .
    C C8 0.3693(4) 0.51633(13) 0.29720(13) 0.0200(3) Uani d 1 . .
    C C9 0.9780(4) 0.77412(14) 0.44531(14) 0.0226(4) Uani d 1 . .
    H H9A 1.078(5) 0.7384(17) 0.4841(16) 0.027(5) Uiso d 1 . .
    H H9B 1.157(5) 0.7991(17) 0.4139(16) 0.029(5) Uiso d 1 . .
    C C10 0.8244(4) 0.86876(14) 0.52130(13) 0.0232(4) Uani d 1 . .
    C C11 0.7008(5) 0.94494(16) 0.58223(16) 0.0323(4) Uani d 1 . .
    H H11 0.598(7) 1.005(2) 0.627(2) 0.058(8) Uiso d 1 . .
    C C12 0.2140(4) 0.44701(14) 0.32673(13) 0.0221(4) Uani d 1 . .
    H H12 0.239(5) 0.4694(17) 0.4023(17) 0.027(5) Uiso d 1 . .
    C C13 0.0273(4) 0.33862(14) 0.26424(13) 0.0224(4) Uani d 1 . .
    C C14 0.0509(5) 0.26864(15) 0.15586(14) 0.0273(4) Uani d 1 . .
    H H14 0.190(5) 0.2934(18) 0.1155(17) 0.033(6) Uiso d 1 . .
    C C15 -0.1081(5) 0.16234(16) 0.10546(16) 0.0317(4) Uani d 1 . .
    H H15 -0.091(6) 0.1127(19) 0.0299(19) 0.041(6) Uiso d 1 . .
    C C16 -0.2926(5) 0.12750(16) 0.16410(17) 0.0337(4) Uani d 1 . .
    C C17 -0.3307(5) 0.19315(17) 0.26970(16) 0.0334(4) Uani d 1 . .
    H H17 -0.461(6) 0.166(2) 0.3075(19) 0.046(7) Uiso d 1 . .
    C C18 -0.1680(4) 0.29876(15) 0.31937(15) 0.0258(4) Uani d 1 . .
    H H18 -0.184(5) 0.3440(17) 0.3957(18) 0.029(5) Uiso d 1 . .
loop_
    _atom_site_aniso_label
    _atom_site_aniso_U_11
    _atom_site_aniso_U_22
    _atom_site_aniso_U_33
    _atom_site_aniso_U_12
    _atom_site_aniso_U_13
    _atom_site_aniso_U_23
    S1 0.0385(3) 0.0213(2) 0.0162(2) -0.00484(17) 0.00200(16) 0.00729(18)
    F1 0.0686(9) 0.0280(6) 0.0495(8) -0.0221(6) -0.0186(6) 0.0217(6)
    O1 0.0346(7) 0.0275(7) 0.0186(6) -0.0014(5) -0.0013(5) 0.0108(5)
    N1 0.0214(7) 0.0177(7) 0.0176(7) 0.0015(5) 0.0016(5) 0.0067(6)
    C1 0.0221(8) 0.0235(9) 0.0208(8) 0.0027(6) 0.0047(6) 0.0114(7)
    C2 0.0297(10) 0.0330(10) 0.0214(9) 0.0033(7) 0.0040(7) 0.0129(8)
    C3 0.0378(11) 0.0351(11) 0.0255(9) 0.0094(8) 0.0076(7) 0.0197(9)
    C4 0.0426(11) 0.0257(10) 0.0311(10) 0.0083(8) 0.0130(8) 0.0173(9)
    C5 0.0291(9) 0.0214(9) 0.0247(9) 0.0035(7) 0.0070(7) 0.0097(8)
    C6 0.0190(8) 0.0212(8) 0.0195(8) 0.0044(6) 0.0055(6) 0.0087(7)
    C7 0.0214(8) 0.0202(8) 0.0182(8) 0.0054(6) 0.0032(6) 0.0080(7)
    C8 0.0220(8) 0.0178(8) 0.0188(8) 0.0030(6) 0.0025(6) 0.0073(7)
    C9 0.0198(8) 0.0208(8) 0.0229(8) -0.0001(6) -0.0004(6) 0.0075(7)
    C10 0.0225(8) 0.0215(9) 0.0227(8) -0.0046(6) -0.0010(6) 0.0095(7)
    C11 0.0336(11) 0.0231(10) 0.0321(10) -0.0004(8) 0.0083(8) 0.0064(9)
    C12 0.0259(9) 0.0224(9) 0.0182(8) 0.0044(6) 0.0044(6) 0.0092(7)
    C13 0.0229(8) 0.0214(9) 0.0248(9) 0.0011(6) -0.0006(6) 0.0131(7)
    C14 0.0338(10) 0.0230(9) 0.0248(9) 0.0007(7) 0.0035(7) 0.0115(8)
    C15 0.0413(11) 0.0219(9) 0.0271(10) -0.0005(8) -0.0038(8) 0.0088(8)
    C16 0.0401(11) 0.0216(9) 0.0393(11) -0.0087(8) -0.0132(8) 0.0178(8)
    C17 0.0338(10) 0.0346(11) 0.0381(11) -0.0079(8) -0.0064(8) 0.0253(10)
    C18 0.0273(9) 0.0293(10) 0.0252(9) 0.0007(7) -0.0013(7) 0.0173(8)
_geom_special_details
;
 All esds (except the esd in the dihedral angle between two l.s. planes)
 are estimated using the full covariance matrix.  The cell esds are taken
 into account individually in the estimation of esds in distances, angles
 and torsion angles; correlations between esds in cell parameters are only
 used when they are defined by crystal symmetry.  An approximate (isotropic)
 treatment of cell esds is used for estimating esds involving l.s. planes.
;
loop_
    _geom_bond_atom_site_label_1
    _geom_bond_atom_site_label_2
    _geom_bond_site_symmetry_2
    _geom_bond_distance
    _geom_bond_publ_flag
    S1 C8 . 1.7511(17) ?
    S1 C1 . 1.7515(17) ?
    F1 C16 . 1.364(2) ?
    O1 C7 . 1.219(2) ?
    N1 C7 . 1.387(2) ?
    N1 C6 . 1.412(2) ?
    N1 C9 . 1.473(2) ?
    C1 C2 . 1.391(2) ?
    C1 C6 . 1.401(2) ?
    C2 C3 . 1.387(3) ?
    C2 H2 . 0.98(2) ?
    C3 C4 . 1.387(3) ?
    C3 H3 . 0.95(2) ?
    C4 C5 . 1.385(3) ?
    C4 H4 . 0.98(2) ?
    C5 C6 . 1.402(2) ?
    C5 H5 . 0.96(2) ?
    C7 C8 . 1.493(2) ?
    C8 C12 . 1.348(2) ?
    C9 C10 . 1.471(2) ?
    C9 H9A . 0.99(2) ?
    C9 H9B . 0.99(2) ?
    C10 C11 . 1.183(3) ?
    C11 H11 . 0.93(3) ?
    C12 C13 . 1.461(2) ?
    C12 H12 . 0.97(2) ?
    C13 C18 . 1.400(2) ?
    C13 C14 . 1.404(2) ?
    C14 C15 . 1.388(3) ?
    C14 H14 . 0.98(2) ?
    C15 C16 . 1.373(3) ?
    C15 H15 . 0.98(2) ?
    C16 C17 . 1.375(3) ?
    C17 C18 . 1.386(3) ?
    C17 H17 . 0.95(2) ?
    C18 H18 . 0.98(2) ?
loop_
    _geom_contact_atom_site_label_1
    _geom_contact_atom_site_label_2
    _geom_contact_distance
    _geom_contact_site_symmetry_1
    _geom_contact_site_symmetry_2
    _geom_contact_publ_flag
    S1 N1 3.0702(15) . . yes
    S1 C14 3.179(2) . . yes
    S1 C2 3.5158(19) . 2_665 yes
    S1 H14 2.51(3) . . yes
    S1 H2 3.06(2) . 2_665 yes
    F1 F1 3.051(2) . 2_455 yes
    F1 C15 3.306(3) . 2_455 yes
    F1 H4 2.59(3) . 1_445 yes
    F1 H15 2.60(2) . 2_455 yes
    O1 C10 3.167(3) . . yes
    O1 C18 3.388(2) . 2_566 yes
    O1 C18 3.261(2) . 2_666 yes
    O1 H12 2.33(2) . . yes
    O1 H9A 2.83(2) . 1_455 yes
    O1 H9A 2.26(2) . . yes
    O1 H12 2.70(2) . 2_666 yes
    O1 H18 2.60(2) . 2_566 yes
    O1 H18 2.71(2) . 2_666 yes
    N1 H9B 2.85(2) . 1_455 yes
    C5 C10 3.216(2) . . yes
    C7 C12 3.448(3) . 1_655 yes
    C7 C9 3.334(3) . 1_455 yes
    C9 C10 3.504(2) . 1_655 yes
    C9 C11 3.469(3) . 1_655 yes
    C10 C11 3.572(3) . 1_655 yes
    C12 C18 3.343(3) . 1_655 yes
    C13 C18 3.464(2) . 1_655 yes
    C13 C17 3.439(3) . 1_655 yes
    C14 C17 3.404(3) . 1_655 yes
    C14 C16 3.457(3) . 1_655 yes
    C15 C16 3.495(3) . 1_655 yes
    C4 H11 2.91(3) . 2_676 yes
    C5 H9B 2.63(2) . . yes
    C5 H11 2.80(3) . 2_676 yes
    C6 H9B 2.85(2) . 1_455 yes
    C7 H9A 2.81(2) . 1_455 yes
    C8 H14 2.97(2) . . yes
    C9 H5 2.48(3) . . yes
    C10 H5 2.60(2) . . yes
    C10 H9B 2.90(2) . 1_455 yes
    C11 H5 2.81(3) . 2_776 yes
    C11 H9B 2.99(2) . 1_455 yes
    C11 H17 2.82(3) . 2_566 yes
    H2 H2 2.57(4) . 2_565 yes
    H5 H9B 2.17(3) . . yes
    H5 H11 2.52(4) . 2_676 yes
    H9A H18 2.50(3) . 2_666 yes
    H12 H18 2.32(3) . . yes
loop_
    _geom_angle_atom_site_label_1
    _geom_angle_atom_site_label_2
    _geom_angle_atom_site_label_3
    _geom_angle_site_symmetry_1
    _geom_angle_site_symmetry_3
    _geom_angle
    _geom_angle_publ_flag
    C8 S1 C1 . . 101.73(8) ?
    C7 N1 C6 . . 125.59(14) ?
    C7 N1 C9 . . 114.59(13) ?
    C6 N1 C9 . . 118.68(14) ?
    C2 C1 C6 . . 120.19(16) ?
    C2 C1 S1 . . 117.64(14) ?
    C6 C1 S1 . . 122.07(13) ?
    C3 C2 C1 . . 120.78(17) ?
    C3 C2 H2 . . 122.1(14) ?
    C1 C2 H2 . . 117.1(14) ?
    C4 C3 C2 . . 119.25(17) ?
    C4 C3 H3 . . 120.1(14) ?
    C2 C3 H3 . . 120.7(14) ?
    C5 C4 C3 . . 120.61(17) ?
    C5 C4 H4 . . 117.9(13) ?
    C3 C4 H4 . . 121.4(13) ?
    C4 C5 C6 . . 120.64(17) ?
    C4 C5 H5 . . 120.7(14) ?
    C6 C5 H5 . . 118.6(14) ?
    C1 C6 C5 . . 118.49(16) ?
    C1 C6 N1 . . 120.91(15) ?
    C5 C6 N1 . . 120.60(15) ?
    O1 C7 N1 . . 119.59(15) ?
    O1 C7 C8 . . 121.15(15) ?
    N1 C7 C8 . . 119.23(14) ?
    C12 C8 C7 . . 116.29(15) ?
    C12 C8 S1 . . 123.30(13) ?
    C7 C8 S1 . . 119.93(12) ?
    C10 C9 N1 . . 113.47(14) ?
    C10 C9 H9A . . 108.6(12) ?
    N1 C9 H9A . . 106.8(12) ?
    C10 C9 H9B . . 109.9(12) ?
    N1 C9 H9B . . 109.3(12) ?
    H9A C9 H9B . . 108.7(17) ?
    C11 C10 C9 . . 179.8(2) ?
    C10 C11 H11 . . 177.1(17) ?
    C8 C12 C13 . . 131.55(16) ?
    C8 C12 H12 . . 115.9(12) ?
    C13 C12 H12 . . 112.4(12) ?
    C18 C13 C14 . . 117.96(16) ?
    C18 C13 C12 . . 116.92(16) ?
    C14 C13 C12 . . 124.90(16) ?
    C15 C14 C13 . . 121.06(17) ?
    C15 C14 H14 . . 118.9(13) ?
    C13 C14 H14 . . 119.9(13) ?
    C16 C15 C14 . . 118.26(18) ?
    C16 C15 H15 . . 120.2(14) ?
    C14 C15 H15 . . 121.5(14) ?
    F1 C16 C15 . . 118.42(19) ?
    F1 C16 C17 . . 118.38(18) ?
    C15 C16 C17 . . 123.20(18) ?
    C16 C17 C18 . . 117.97(18) ?
    C16 C17 H17 . . 120.7(15) ?
    C18 C17 H17 . . 121.4(15) ?
    C17 C18 C13 . . 121.53(18) ?
    C17 C18 H18 . . 117.9(12) ?
    C13 C18 H18 . . 120.5(12) ?
loop_
    _geom_torsion_atom_site_label_1
    _geom_torsion_atom_site_label_2
    _geom_torsion_atom_site_label_3
    _geom_torsion_atom_site_label_4
    _geom_torsion_site_symmetry_1
    _geom_torsion_site_symmetry_2
    _geom_torsion_site_symmetry_3
    _geom_torsion_site_symmetry_4
    _geom_torsion
    _geom_torsion_publ_flag
    C8 S1 C1 C2 . . . . -157.17(14) ?
    C8 S1 C1 C6 . . . . 26.38(15) ?
    C6 C1 C2 C3 . . . . 1.4(3) ?
    S1 C1 C2 C3 . . . . -175.12(14) ?
    C1 C2 C3 C4 . . . . -1.1(3) ?
    C2 C3 C4 C5 . . . . -0.6(3) ?
    C3 C4 C5 C6 . . . . 2.0(3) ?
    C2 C1 C6 C5 . . . . 0.0(2) ?
    S1 C1 C6 C5 . . . . 176.34(13) ?
    C2 C1 C6 N1 . . . . 179.64(15) ?
    S1 C1 C6 N1 . . . . -4.0(2) ?
    C4 C5 C6 C1 . . . . -1.7(3) ?
    C4 C5 C6 N1 . . . . 178.67(16) ?
    C7 N1 C6 C1 . . . . -23.7(2) ?
    C9 N1 C6 C1 . . . . 169.12(14) ?
    C7 N1 C6 C5 . . . . 155.92(16) ?
    C9 N1 C6 C5 . . . . -11.2(2) ?
    C6 N1 C7 O1 . . . . -162.11(15) ?
    C9 N1 C7 O1 . . . . 5.5(2) ?
    C6 N1 C7 C8 . . . . 19.7(2) ?
    C9 N1 C7 C8 . . . . -172.72(14) ?
    O1 C7 C8 C12 . . . . 4.8(2) ?
    N1 C7 C8 C12 . . . . -177.04(15) ?
    O1 C7 C8 S1 . . . . -167.49(13) ?
    N1 C7 C8 S1 . . . . 10.7(2) ?
    C1 S1 C8 C12 . . . . 159.13(15) ?
    C1 S1 C8 C7 . . . . -29.17(15) ?
    C7 N1 C9 C10 . . . . -87.21(18) ?
    C6 N1 C9 C10 . . . . 81.32(18) ?
    C7 C8 C12 C13 . . . . -169.96(16) ?
    S1 C8 C12 C13 . . . . 2.0(3) ?
    C8 C12 C13 C18 . . . . -165.58(18) ?
    C8 C12 C13 C14 . . . . 19.9(3) ?
    C18 C13 C14 C15 . . . . -1.5(3) ?
    C12 C13 C14 C15 . . . . 172.96(17) ?
    C13 C14 C15 C16 . . . . 0.7(3) ?
    C14 C15 C16 F1 . . . . -178.73(17) ?
    C14 C15 C16 C17 . . . . 0.8(3) ?
    F1 C16 C17 C18 . . . . 178.11(17) ?
    C15 C16 C17 C18 . . . . -1.5(3) ?
    C16 C17 C18 C13 . . . . 0.6(3) ?
    C14 C13 C18 C17 . . . . 0.8(3) ?
    C12 C13 C18 C17 . . . . -174.05(16) ?
loop_
    _geom_hbond_atom_site_label_D
    _geom_hbond_atom_site_label_H
    _geom_hbond_atom_site_label_A
    _geom_hbond_site_symmetry_A
    _geom_hbond_distance_DH
    _geom_hbond_distance_HA
    _geom_hbond_distance_DA
    _geom_hbond_angle_DHA
    _geom_hbond_publ_flag
    C15 H15 F1 2_455 0.98(2) 2.60(2) 3.306(2) 128.5(17) yes
_shelx_space_group_comment
;
The symmetry employed for this shelxl refinement is uniquely defined
by the following loop, which should always be used as a source of
symmetry information in preference to the above space-group names.
They are only intended as comments.
;
_shelx_estimated_absorpt_T_min     0.443
_shelx_estimated_absorpt_T_max     0.971
_shelx_hkl_file
;
  -1   0   0 3943.61  120.49
  -2   0   0   52.99    3.60
  -3   0   0  640.44   21.90
  -3   0   0  639.54   23.50
  -3   0   0  629.74   24.20
   3   0   0  631.14   23.10
  -4   0   0   91.19    6.70
   4   0   0   99.79    6.60
   4  -1   0  324.17   12.80
  -4   1   0  299.17   12.20
  -4   1   0  293.87   13.40
   3  -1   0  239.58   11.80
  -3   1   0  253.67   12.20
  -3   1   0  237.78   12.10
  -3   1   0  239.08    9.90
  -2   1   0   70.09    4.20
   0  -1   0 2209.28   68.39
  -1  -1   0    3.70    0.70
   1   1   0    4.30    0.80
  -2  -1   0   31.90    3.70
  -3  -1   0   89.89    5.50
  -3  -1   0   88.69   10.20
   3   1   0   95.09    7.30
   4   1   0   14.00    4.40
   4  -2   0  246.68   11.10
  -4   2   0  230.48   10.30
  -4   2   0  252.97   11.40
  -4   2   0  248.08   11.70
   3  -2   0   27.90    7.50
  -3   2   0   14.90    3.20
  -3   2   0   13.90    3.80
  -3   2   0    9.90    3.40
  -2   2   0   22.30    2.80
   1  -2   0 3748.32  115.79
  -1   2   0 3812.52  115.69
   0  -2   0  537.25   16.50
   0   2   0  520.65   16.50
  -1  -2   0 1097.59   33.10
   1   2   0 1038.70   33.10
  -2  -2   0  165.38    6.00
  -2  -2   0  166.28    5.80
  -2  -2   0  159.18    7.10
  -3  -2   0   33.80    4.30
   4   2   0   26.20    4.80
  -4   3   0    2.30    2.40
  -4   3   0   -2.20    2.70
  -4   3   0    5.20    3.60
   3  -3   0   82.69   10.20
  -3   3   0   91.69    7.30
  -3   3   0   87.89    5.30
  -3   3   0   91.89    7.50
  -2   3   0  345.67   12.30
   1  -3   0   37.20    1.70
  -1   3   0   35.10    1.80
   0  -3   0  106.19    4.00
   0   3   0  108.59    4.00
  -1  -3   0  324.97   10.60
   1   3   0  312.67   10.70
  -2  -3   0  458.75   16.20
  -3  -3   0   77.79    5.70
   3   3   0   74.99    7.00
   3   3   0   72.19    8.10
   4   3   0  295.67   12.10
  -4   4   0   60.49    5.20
  -4   4   0   81.39    6.10
  -3   4   0   61.79    6.20
  -3   4   0   60.69    4.50
  -3   4   0   45.30    6.40
  -2   4   0   77.59    4.30
   1  -4   0   76.29    3.10
  -1   4   0   72.09    3.20
   0  -4   0  221.38    7.50
   0   4   0  208.28    7.50
  -1  -4   0  127.49    5.30
   1   4   0  132.59    5.30
   2   4   0   52.79    6.30
  -3  -4   0  150.78    7.80
   3   4   0  150.38    8.50
   3   4   0  128.39    8.50
   4   4   0  170.48    7.90
  -4   5   0  148.29    7.80
  -4   5   0  132.29   10.00
  -4   5   0  140.39    7.50
  -3   5   0   52.09    5.90
  -3   5   0   72.79    4.80
  -3   5   0   65.69    6.70
  -2   5   0  426.86   16.90
  -2   5   0  443.06   15.30
   1  -5   0   12.70    1.90
  -1   5   0    8.80    2.70
  -1   5   0    9.90    1.70
   0  -5   0  120.79    4.80
   0   5   0  100.29    5.50
  -1  -5   0  416.36   14.40
   1   5   0  402.66   15.10
   1   5   0  432.56   14.50
   2   5   0  138.89    7.80
   2   5   0  138.09    8.70
   3   5   0    4.70    3.10
   3   5   0    8.40    2.90
   4   5   0   -0.10    1.80
  -4   6   0   46.00    5.20
  -4   6   0   48.30    4.90
  -4   6   0   56.59    4.90
  -3   6   0  177.38    8.20
  -3   6   0  166.98    9.00
  -3   6   0  164.58    8.80
  -2   6   0   98.29    5.20
  -2   6   0   97.69    6.70
  -2   6   0   84.19    7.10
   1  -6   0  492.65   17.30
  -1   6   0  520.05   17.40
  -1   6   0  533.05   17.60
   0  -6   0 1826.62   59.59
   0   6   0 1945.21   59.89
   0   6   0 1951.20   59.69
   1   6   0  138.79    7.00
   1   6   0  151.78    8.20
  -2  -6   0   57.89    9.40
   2   6   0   71.99    5.90
   2   6   0   70.09    7.10
   3   6   0  200.28    9.30
   3   6   0  189.98    9.40
   4   6   0  193.48    7.80
  -4   7   0   57.59    5.50
  -4   7   0   59.29    4.80
  -4   7   0   66.09    5.10
  -3   7   0  973.60   33.40
  -3   7   0 1001.30   33.70
  -2   7   0  232.08   10.60
  -2   7   0  240.58   10.60
  -2   7   0  243.08    9.90
  -1   7   0  779.12   27.10
  -1   7   0  782.62   26.10
   0   7   0  117.29    5.90
   0   7   0  110.69    6.10
  -1  -7   0   69.69   10.10
   1   7   0   57.09    5.50
   1   7   0   59.29    6.10
  -2  -7   0    9.70    5.00
   2   7   0    6.40    5.20
   3   7   0  128.69    7.30
   3   7   0  124.19    6.90
   4   7   0    3.60    1.70
  -4   8   0   51.19    4.90
  -4   8   0   51.99    4.40
  -3   8   0    6.30    2.70
  -3   8   0   -1.60    1.90
  -2   8   0  201.98   10.40
  -2   8   0  207.08    9.40
  -2   8   0  208.28   10.00
  -1   8   0  659.43   22.40
  -1   8   0  629.84   22.50
   0   8   0  493.15   17.50
   0   8   0  478.35   17.90
  -1  -8   0  276.07   12.50
   1   8   0  280.37   12.00
   1   8   0  279.17   11.90
  -2  -8   0  356.36   16.10
   2   8   0  393.46   15.50
   2   8   0  374.56   14.70
   3   8   0   60.89    4.80
   3   8   0   59.29    5.20
  -4   9   0  140.29    6.20
  -4   9   0  134.99    7.00
  -3   9   0   13.70    4.60
  -3   9   0   14.30    3.50
  -3   9   0   25.60    4.50
  -2   9   0   60.79    5.00
  -2   9   0   61.09    5.40
  -2   9   0   52.39    6.50
  -1   9   0  434.96   16.10
  -1   9   0  423.86   16.20
   0   9   0  674.33   25.30
   0   9   0  737.23   24.70
   1   9   0  721.53   25.50
   1   9   0  749.33   26.00
   2   9   0   79.49    5.80
   3   9   0   93.39    7.80
   3   9   0   95.39    5.20
  -4  10   0   95.39    4.80
  -3  10   0   19.70    3.70
  -3  10   0   19.30    3.90
  -2  10   0   75.09    5.70
  -2  10   0   77.19    5.60
  -1  10   0  616.54   22.00
  -1  10   0  617.64   22.10
   0  10   0  220.28   10.30
  -1 -10   0   78.79    7.10
   1  10   0   75.29    6.80
   2  10   0  499.05   18.60
   3  10   0  130.39    5.80
  -3  11   0   -2.00    2.10
  -3  11   0   -1.00    1.80
  -2  11   0   19.70    4.30
  -2  11   0   23.10    3.80
  -1  11   0   18.10    3.90
  -1  11   0   25.70    5.30
   0  11   0   25.60    4.90
  -1 -11   0   69.19    6.40
   1  11   0   54.29    6.60
   1  11   0   53.89    5.70
   2  11   0  108.39    5.90
   3  11   0   40.60    2.90
  -3  12   0   -2.10    2.10
  -3  12   0    0.90    1.70
   2 -12   0  379.36   14.00
  -2  12   0  376.26   14.10
  -2  12   0  358.46   14.50
  -1  12   0   16.40    4.50
   0  12   0   63.69    6.20
  -1 -12   0  133.99    7.60
   1  12   0  127.19    6.90
   2  12   0   37.70    3.60
  -2  13   0   24.20    4.30
  -1  13   0    3.40    2.50
   0 -13   0   20.70    4.00
   0  13   0   29.00    5.60
  -1 -13   0   27.10    6.90
   1  13   0   12.10    3.90
   2  13   0   39.40    3.10
  -1  14   0    4.60    3.20
   0 -14   0    5.10    2.20
   1 -15   0   -0.50    1.80
   0 -15   1   32.60    3.70
   1 -15   1   26.20    3.00
  -1 -14   1  134.19    7.20
   0 -14   1   85.99    5.40
  -1  14  -1  136.19    7.70
  -2  14  -1   40.70    5.40
   2  13  -1  127.99    7.00
   1  13  -1  200.18    8.70
  -1 -13   1  213.48    9.30
   0  13  -1   63.69    7.20
   0 -13   1   73.89    8.30
  -1  13  -1  248.98   11.10
  -2  13  -1    5.80    2.20
   2 -13   1    7.50    2.60
   3 -13   1   28.30    3.20
   2  12  -1  167.38    7.40
   1  12  -1  127.09    8.60
  -1 -12   1  108.89    7.40
   0  12  -1  271.17   12.20
  -1  12  -1   35.00    4.50
  -2  12  -1  251.77   10.30
  -2  12  -1  203.18    9.80
   2 -12   1  224.28   10.20
  -3  12  -1   18.30    3.50
  -3  12  -1   21.80    3.40
   3 -12   1   19.20    3.00
   2  11  -1   96.79    5.70
  -2 -11   1   89.29    7.70
   1  11  -1   31.40    7.30
   1  11  -1   27.70    5.20
  -1 -11   1   16.30    5.30
   0  11  -1   16.70    5.00
  -1  11  -1   33.30    4.30
  -1  11  -1   28.20    5.30
   1 -11   1   21.90    6.70
  -2  11  -1   38.00    4.80
  -2  11  -1   37.90    4.40
  -3  11  -1    0.70    2.00
  -3  11  -1    2.20    2.10
   3  10  -1   22.60    3.10
   2  10  -1    0.20    2.30
  -2 -10   1    5.50    3.50
   1  10  -1  256.77   11.80
   1  10  -1  249.18   11.30
  -1 -10   1  260.17   11.90
   0  10  -1   76.09    5.80
  -1  10  -1   26.00    4.90
  -1  10  -1   26.10    4.00
  -2  10  -1    1.50    2.30
  -2  10  -1    3.50    2.30
  -3  10  -1    2.90    2.20
  -3  10  -1    2.40    2.20
  -4  10  -1    0.10    2.40
   3   9  -1   52.49    5.10
   3   9  -1   48.70    4.30
   2   9  -1    3.40    2.50
  -2  -9   1   -3.00    3.60
   1   9  -1  109.09    7.20
   1   9  -1  106.59    7.50
  -1  -9   1  107.39    7.60
   0   9  -1   62.69    4.90
   0   9  -1   55.89    9.70
  -1   9  -1  228.28    9.70
  -1   9  -1  226.68   10.30
  -2   9  -1  395.36   15.30
  -2   9  -1  398.96   15.20
  -3   9  -1   37.80    4.40
  -3   9  -1   44.10    4.90
  -4   9  -1   32.30    4.20
  -4   9  -1   35.60    4.30
   4   8  -1    7.00    2.40
   3   8  -1   56.99    5.50
   3   8  -1   71.59    5.40
   2   8  -1  575.24   21.70
  -2  -8   1  607.84   22.20
   1   8  -1  595.84   21.50
   1   8  -1  615.84   21.60
  -1  -8   1  605.54   22.00
   0   8  -1  153.58    8.70
   0   8  -1  163.58    7.40
  -1   8  -1  980.40   32.40
  -1   8  -1  993.50   32.80
  -2   8  -1  438.56   16.60
  -2   8  -1  437.86   16.60
  -2   8  -1  432.56   16.60
  -3   8  -1  194.98    9.70
  -3   8  -1  193.78    9.10
  -3   8  -1  201.88    9.80
  -4   8  -1   20.50    4.20
  -4   8  -1   25.30    3.90
   4   7  -1    9.10    2.70
   3   7  -1  240.78   10.80
   3   7  -1  255.67   10.80
   2   7  -1 2157.38   68.19
   2   7  -1 2120.99   67.89
  -2  -7   1 2097.19   68.49
   1   7  -1  912.31   31.00
   1   7  -1  907.81   31.00
   1   7  -1  967.00   31.90
   0   7  -1  795.32   26.80
   0   7  -1  834.12   26.90
  -1   7  -1  514.65   17.60
  -1   7  -1  504.05   17.60
  -2   7  -1   72.09    6.30
  -2   7  -1   70.19    6.00
  -2   7  -1   80.89    4.90
  -3   7  -1  279.37   11.50
  -3   7  -1  268.67   12.00
  -4   7  -1    1.50    2.30
  -4   7  -1    1.30    2.60
   4   6  -1    9.90    3.10
   3   6  -1  955.60   31.40
   3   6  -1  902.91   30.90
  -3  -6   1  875.71   31.70
   2   6  -1  585.04   20.50
  -2  -6   1  547.95   21.20
   1   6  -1   90.19    7.00
   1   6  -1   98.69    5.20
   0   6  -1   24.00    3.30
   0   6  -1   17.50    2.40
   0  -6   1   23.00    2.60
  -1   6  -1  104.99    4.90
  -1   6  -1  109.99    5.30
   1  -6   1  102.79    4.90
  -2   6  -1 1133.09   36.40
  -2   6  -1 1115.29   37.30
  -3   6  -1   81.69   10.40
  -3   6  -1   87.99    5.60
  -3   6  -1   91.99    7.10
  -4   6  -1   81.49    5.70
  -4   6  -1   84.49    5.90
  -4   6  -1   76.39    6.40
   4   5  -1    5.00    1.90
   3   5  -1  953.10   32.20
   3   5  -1  977.10   32.80
  -3  -5   1  928.71   32.90
   2   5  -1  146.89    8.40
  -2  -5   1  154.98    8.10
  -2  -5   1  191.58   13.50
   1   5  -1 1769.12   55.79
  -1  -5   1 1809.32   55.79
   0   5  -1  134.29    5.50
   0  -5   1  153.28    5.60
  -1   5  -1  256.97    8.60
  -1   5  -1  229.98    8.90
   1  -5   1  247.28    8.50
  -3   5  -1   47.90    7.50
  -3   5  -1   55.49    5.80
  -3   5  -1   50.89    4.30
  -4   5  -1   33.50    4.30
  -4   5  -1   44.60    6.90
   4   4  -1    4.20    2.00
   3   4  -1   -0.40    2.80
   3   4  -1    3.40    3.40
  -3  -4   1    1.90    4.10
  -2  -4   1  293.77   11.30
   1   4  -1  221.08    8.10
  -1  -4   1  238.48    8.10
   0   4  -1 1000.30   29.80
   0  -4   1  907.71   30.00
  -1   4  -1 2260.17   69.09
   1  -4   1 2241.38   69.09
  -2   4  -1 2605.14   81.39
   2  -4   1 2627.84   79.99
  -3   4  -1   51.69    4.20
  -3   4  -1   42.30    7.00
  -3   4  -1   49.50    6.30
  -4   4  -1   71.99    6.60
  -4   4  -1   75.69    5.20
   4   3  -1  210.68   12.30
   3   3  -1   87.29    8.90
  -3  -3   1  102.09    6.80
  -3  -3   1   97.99    8.90
  -2  -3   1  114.59    5.80
   1   3  -1  231.88    7.80
  -1  -3   1  225.18    7.70
   0   3  -1    0.50    0.60
   0  -3   1    1.20    0.60
  -1   3  -1  427.96   13.40
   1  -3   1  417.36   13.30
  -2   3  -1  129.29    5.80
  -3   3  -1   29.10    7.40
  -3   3  -1   19.60    3.20
  -3   3  -1   22.70    6.70
   3  -3   1   10.90    4.60
  -4   3  -1   24.20    6.50
  -4   3  -1   14.10    3.90
   4  -3   1   13.80    5.80
   4   2  -1    2.50    3.70
  -3  -2   1    0.80    2.50
  -3  -2   1    4.80    4.00
  -2  -2   1   10.40    3.80
   1   2  -1  462.25   14.40
  -1  -2   1  449.16   14.30
   0   2  -1 1511.85   48.50
   0  -2   1 1652.33   48.90
  -1   2  -1 9107.19  283.37
   1  -2   1 9441.16  283.57
  -2   2  -1    6.20    1.60
  -3   2  -1  162.38   11.60
  -3   2  -1  187.98    8.10
  -3   2  -1  192.58   10.60
   3  -2   1  162.48   10.40
  -4   2  -1   76.29    5.70
  -4   2  -1   63.49   10.00
   4  -2   1   90.09    6.60
   4   1  -1    2.30    2.60
  -3  -1   1  207.68   10.70
  -3  -1   1  210.28    8.90
  -3  -1   1  182.68   12.00
  -2  -1   1  351.66   12.50
   1   1  -1  963.60   30.40
  -1  -1   1 1021.00   30.40
   0   1  -1    0.80    0.20
   0  -1   1    1.10    0.30
  -1   1  -1 2162.38   66.19
  -2   1  -1    8.10    2.50
  -3   1  -1    5.80    4.70
  -3   1  -1    0.10    1.80
   3  -1   1   -0.40    3.40
  -4   1  -1   13.60    4.10
   4   0  -1   51.89    5.90
  -4   0   1   47.80    7.90
  -4   0   1   56.29    6.70
  -3   0   1  126.69    9.00
  -3   0   1  124.59    9.20
  -3   0   1  130.69    6.50
  -2   0   1  414.76   14.30
  -1   0  -1   47.70    1.90
  -1   0  -1   50.39    2.00
  -2   0  -1  527.75   17.90
  -2   0  -1  524.15   16.30
  -3   0  -1  158.58    7.40
   3   0   1  138.29    9.00
  -4   0  -1    2.10    2.40
   4   0   1    3.50    2.60
   4  -1  -1    4.00    2.80
  -4   1   1    4.10    3.60
  -4   1   1    5.00    2.90
  -4   1   1    1.00    3.00
  -3   1   1  227.28   11.30
  -3   1   1  244.88   11.70
  -3   1   1  234.28    9.70
  -2   1   1 1481.95   46.70
   0  -1  -1  305.37    9.50
   0   1   1  291.37    9.50
  -1  -1  -1  798.52   24.90
  -2  -1  -1 1094.59   34.40
  -2  -1  -1 1133.79   35.60
  -2  -1  -1 1089.09   34.30
  -3  -1  -1  187.68    8.40
   3   1   1  176.28    9.90
  -4  -1  -1    8.10    3.10
   4   1   1    4.00    2.50
   4  -2  -1   19.50    6.00
  -4   2   1   15.60    3.60
  -4   2   1    8.40    2.90
  -3   2   1   37.70    3.80
  -3   2   1   33.30    5.90
  -3   2   1   39.80    6.30
  -2   2   1 2446.56   75.99
   1  -2  -1 9999.00  294.77
  -1   2   1 9290.57  294.87
   0   2   1  133.79    4.70
  -1  -2  -1  798.82   24.80
   1   2   1  774.82   24.80
  -2  -2  -1 2592.24   78.39
  -2  -2  -1 2494.55   79.29
  -3  -2  -1   -2.20    2.00
   3   2   1   -0.90    2.90
   3   2   1    1.90    4.40
   4   2   1   -2.00    2.10
  -4   3   1  112.69    7.10
  -4   3   1  129.29    7.50
  -4   3   1  129.39    7.70
  -3   3   1  432.16   15.80
  -3   3   1  425.06   16.60
  -3   3   1  443.56   17.30
  -2   3   1 1746.53   54.79
   1  -3  -1  958.40   28.80
  -1   3   1  894.81   28.80
   0  -3  -1  870.91   26.10
   0   3   1  783.02   26.00
  -1  -3  -1 2094.29   64.49
   1   3   1 2078.39   64.59
   2   3   1   13.60    3.90
  -3  -3  -1   44.20    5.10
   3   3   1   42.90    5.70
   3   3   1   46.00    6.90
   4   3   1   40.00    4.40
  -4   4   1   74.79    5.80
  -4   4   1   86.19    6.40
  -3   4   1   56.99    4.50
  -3   4   1   45.30    5.80
  -2   4   1   11.00    2.50
   1  -4  -1  264.27    9.00
  -1   4   1  258.27    9.60
  -1   4   1  269.17    9.10
   0  -4  -1  385.76   12.80
   0   4   1  381.66   12.90
  -1  -4  -1 2250.97   69.69
   1   4   1 2233.98   70.29
   1   4   1 2248.38   69.79
   2   4   1   79.39    7.70
   2   4   1   79.89    6.70
  -3  -4  -1   42.40    5.20
   3   4   1   41.10    5.20
   3   4   1   37.70    5.90
   4   4   1  105.39    5.80
  -4   5   1    2.20    2.00
  -4   5   1   -1.50    2.60
  -4   5   1   -1.00    2.30
  -3   5   1  261.27   10.70
  -3   5   1  253.67   11.20
  -3   5   1  248.68   11.70
  -2   5   1  412.56   14.60
  -2   5   1  404.76   16.10
  -2   5   1  413.16   15.50
   1  -5  -1  211.78    8.00
  -1   5   1  224.48    8.50
   0  -5  -1  473.35   16.00
   0   5   1  480.15   16.00
   0   5   1  474.25   16.30
   1   5   1  549.54   19.40
   1   5   1  552.54   18.90
   2   5   1  457.75   17.10
   2   5   1  458.15   17.60
  -3  -5  -1    8.60    3.20
   3   5   1   12.40    3.00
   4   5   1   62.59    6.30
  -4   6   1   36.60    4.60
  -4   6   1   45.40    4.90
  -4   6   1   46.20    4.60
  -3   6   1    1.00    2.60
  -3   6   1    2.70    2.10
  -3   6   1    4.70    2.80
  -2   6   1   56.89    5.60
  -2   6   1   60.29    4.30
  -2   6   1   60.69    6.70
  -1   6   1  198.18    8.40
  -1   6   1  207.98    8.20
   0   6   1 1137.19   36.00
   0   6   1 1086.09   35.80
   1   6   1   52.99    7.40
   1   6   1   55.79    5.70
   1   6   1   59.79    6.60
   2   6   1   13.80    3.60
   2   6   1   15.10    4.40
  -3  -6  -1   66.59    6.30
   3   6   1   53.29    5.50
   3   6   1   62.69    5.60
   4   6   1   14.80    2.90
  -4   7   1    2.90    2.50
  -4   7   1   -2.10    2.60
  -4   7   1   -1.20    2.00
  -3   7   1   96.09    7.60
  -3   7   1   95.59    6.00
  -3   7   1   92.29    6.70
  -2   7   1   -1.90    2.40
  -2   7   1   -0.70    2.50
  -2   7   1   -0.70    1.60
  -1   7   1    5.90    4.20
  -1   7   1   18.90    5.60
  -1   7   1    5.70    1.90
   0   7   1  164.38    7.60
  -1  -7  -1  562.94   22.60
   1   7   1  627.54   22.90
   1   7   1  641.64   21.70
   2   7   1  104.19    6.80
   2   7   1  105.99    8.30
   3   7   1   98.29    6.90
   3   7   1   94.19    6.10
   4   7   1   71.79    4.10
  -4   8   1   49.60    4.10
  -4   8   1   52.99    5.20
  -3   8   1  105.49    6.50
  -3   8   1  114.89    7.10
  -3   8   1  119.49    7.20
  -2   8   1  165.68    8.20
  -2   8   1  171.88    9.10
  -2   8   1  170.78    8.80
  -1   8   1    1.30    2.50
  -1   8   1    3.00    1.70
   0   8   1  228.98   10.80
   0   8   1  244.18   10.20
   0   8   1  237.08   12.10
  -1  -8  -1  571.04   21.40
   1   8   1  582.04   21.20
   1   8   1  579.44   20.80
   2   8   1    5.30    2.50
   3   8   1   50.29    4.20
   3   8   1   50.89    4.70
  -4   9   1    1.40    1.60
  -3   9   1  148.19    8.00
  -3   9   1  161.68    7.80
  -3   9   1  155.78    8.00
  -2   9   1  111.49    7.90
  -2   9   1  116.79    6.90
  -2   9   1  118.59    7.00
  -1   9   1  171.58   10.10
  -1   9   1  195.78    8.90
   0   9   1  543.85   20.80
   0   9   1  585.64   20.70
  -1  -9  -1   52.49    7.80
   1   9   1   62.99    5.70
   1   9   1   60.39    5.80
   2   9   1  129.89    7.30
   3   9   1    0.70    1.60
  -4  10   1    6.60    1.80
  -3  10   1   92.89    5.60
  -3  10   1   97.19    6.00
  -2  10   1  102.29    6.60
  -2  10   1  120.09    6.90
  -1  10   1   20.80    5.00
  -1  10   1   15.90    3.90
   0  10   1   47.60    5.20
  -1 -10  -1  440.56   17.30
   1  10   1  425.66   17.50
   1  10   1  466.55   16.80
   2  10   1    0.40    1.90
  -3  11   1   -0.20    2.20
  -3  11   1   -1.30    2.00
  -2  11   1  293.37   11.60
  -2  11   1  260.97   11.70
  -1  11   1   34.60    4.80
  -1  11   1   28.40    4.90
   0  11   1  103.39    7.00
   1  11   1  235.18   10.00
   1  11   1  217.98   11.30
   2  11   1   80.79    4.80
   3 -12  -1    5.40    2.00
  -3  12   1    7.40    2.50
  -3  12   1    5.60    2.50
  -2  12   1   73.19    5.40
  -2  12   1   68.89    5.40
  -1  12   1    4.60    4.40
   0 -12  -1  159.98    8.30
   0  12   1  169.08    8.90
   1  12   1  172.98    7.60
   2  12   1   15.20    4.00
  -2  13   1  125.09    6.90
  -1  13   1  106.29    6.90
   0 -13  -1  240.48    9.90
   0  13   1  232.28   10.60
   1  13   1   18.70    5.40
   1 -14  -1   31.00    5.90
   0 -15   2  151.88    6.90
   1 -15   2   41.20    3.60
  -1 -14   2   78.99    5.30
   0 -14   2    5.50    2.10
  -1  14  -2   -2.30    3.40
  -2  14  -2   36.50    5.00
   2  13  -2    1.60    1.60
   1  13  -2    2.90    2.60
  -1 -13   2    5.80    2.50
   0  13  -2  688.93   25.70
   0 -13   2  753.42   25.40
  -1  13  -2  150.88    8.30
  -2  13  -2   -0.30    2.30
   2 -13   2   -1.80    2.00
  -3  13  -2  103.29    5.80
   3 -13   2   98.99    4.80
   2  12  -2   -2.40    1.80
   1  12  -2  196.98    9.30
  -1 -12   2  195.58    9.50
   0  12  -2  368.56   15.10
  -1  12  -2   -3.60    2.20
   1 -12   2    2.20    3.20
  -2  12  -2   11.80    4.20
  -2  12  -2    3.20    3.00
   2 -12   2    0.20    2.20
  -3  12  -2   54.89    4.60
  -3  12  -2   51.19    4.60
   3 -12   2   51.29    3.80
   3  11  -2   58.49    3.90
   2  11  -2   -0.40    2.20
   1  11  -2 1047.40   34.70
  -1 -11   2 1026.60   35.10
   0  11  -2  420.56   16.40
  -1  11  -2  334.07   13.40
  -1  11  -2  323.27   13.20
   1 -11   2  322.57   13.40
  -2  11  -2    1.80    2.50
  -2  11  -2    3.50    2.00
  -3  11  -2  158.78    7.60
  -3  11  -2  148.69    7.60
   4 -11   2   81.49    4.00
   3  10  -2   85.49    5.80
   2  10  -2    0.60    2.20
  -2 -10   2    1.20    3.10
   1  10  -2  358.96   15.20
   1  10  -2  385.26   14.80
  -1 -10   2  371.26   15.10
   0  10  -2  273.07   11.50
  -1  10  -2  139.89    7.30
  -1  10  -2  136.29    7.70
  -2  10  -2  243.08   10.40
  -2  10  -2  219.08   10.30
  -3  10  -2   44.60    5.00
  -3  10  -2   49.40    5.00
  -4  10  -2  194.78    8.50
   3   9  -2    4.10    2.60
   3   9  -2    4.80    2.10
   2   9  -2  489.05   18.20
  -2  -9   2  486.75   18.90
   1   9  -2  946.91   31.50
   1   9  -2  926.81   31.60
  -1  -9   2  919.61   31.80
   0   9  -2  445.86   16.10
   0   9  -2  427.76   19.20
  -1   9  -2  111.19    6.90
  -1   9  -2  115.89    6.20
  -2   9  -2   99.99    6.00
  -2   9  -2   93.59    6.70
  -3   9  -2  130.99    7.10
  -3   9  -2  127.89    7.60
  -4   9  -2  240.68    9.30
  -4   9  -2  178.28   12.10
   4   8  -2    5.00    1.70
   3   8  -2  128.99    7.30
   3   8  -2  129.39    7.20
  -3  -8   2  134.39   13.10
   2   8  -2  359.36   14.70
   2   8  -2  375.56   16.60
  -2  -8   2  388.06   16.40
   1   8  -2   82.79    6.60
   1   8  -2   80.19    6.60
  -1  -8   2   84.19    6.80
   0   8  -2  782.12   25.30
   0   8  -2  731.13   25.80
  -1   8  -2    5.00    1.70
  -1   8  -2    4.20    2.60
  -1   8  -2   10.80    3.80
  -2   8  -2  213.18   10.10
  -2   8  -2  203.38   10.10
  -2   8  -2  221.38    9.50
  -3   8  -2  444.26   16.60
  -3   8  -2  430.86   16.70
  -3   8  -2  405.86   16.10
  -4   8  -2   -1.30    2.10
  -4   8  -2   -1.60    3.40
   4   7  -2    1.70    1.70
   3   7  -2  167.18    8.30
   3   7  -2  156.88    8.50
  -3  -7   2  155.38    9.90
   2   7  -2  327.27   13.10
  -2  -7   2  316.57   14.10
   1   7  -2  497.25   17.10
   1   7  -2  466.75   17.70
   0   7  -2  181.28    7.40
   0   7  -2  179.88    7.70
  -1   7  -2  398.66   14.00
  -1   7  -2  390.56   13.90
  -2   7  -2   17.90    5.60
  -2   7  -2    5.40    1.60
  -2   7  -2    9.30    2.70
  -3   7  -2   -5.70    3.30
  -3   7  -2    5.40    2.90
  -4   7  -2    3.20    2.20
   4   6  -2   10.10    3.00
   3   6  -2 1711.43   55.19
   3   6  -2 1716.73   55.79
  -3  -6   2 1715.03   55.89
   2   6  -2  180.58    9.10
  -2  -6   2  175.88   10.00
   1   6  -2  232.18    8.50
  -1  -6   2  203.48    8.60
   0   6  -2 2178.38   67.49
   0  -6   2 2172.18   67.49
  -1   6  -2  121.09    5.50
  -1   6  -2  128.49    5.20
   1  -6   2  123.89    5.30
  -2   6  -2   -1.10    1.20
  -2   6  -2    1.10    2.70
  -3   6  -2  115.79    7.50
  -3   6  -2  111.39    6.50
  -3   6  -2  119.39    8.20
  -4   6  -2   28.40    4.00
   4   5  -2  275.87   11.20
   3   5  -2  136.09    8.30
  -3  -5   2  142.39    9.20
   2   5  -2  441.36   16.40
  -2  -5   2  425.86   16.90
   1   5  -2  389.96   13.40
  -1  -5   2  392.16   13.20
   0   5  -2  891.61   28.20
   0  -5   2  899.01   28.20
  -1   5  -2   -0.40    1.40
  -1   5  -2   -0.10    0.90
   1  -5   2    1.00    1.00
  -3   5  -2  437.06   17.00
  -3   5  -2  445.66   16.20
  -3   5  -2  428.26   17.10
  -4   5  -2   30.10    3.90
   4   4  -2  861.91   29.30
   3   4  -2   -3.90    3.80
  -3  -4   2    3.80    3.60
   2   4  -2  120.19    5.80
   1   4  -2  123.09    4.70
  -1  -4   2  123.59    4.70
   0  -4   2  898.51   28.10
  -1   4  -2    7.50    1.20
   1  -4   2    7.80    1.20
  -2   4  -2   68.99    4.00
  -2   4  -2   70.39    3.30
  -3   4  -2  212.88    9.20
  -3   4  -2  207.28   11.60
  -3   4  -2  208.78   10.20
  -4   4  -2   62.89    5.00
  -4  -3   2  320.77   13.60
   3   3  -2   25.80    8.20
  -3  -3   2   21.80    6.20
   1   3  -2 3789.72  119.29
  -1  -3   2 4000.90  118.99
   0   3  -2  604.64   19.40
   0  -3   2  632.64   19.30
  -1   3  -2 7018.80  214.38
   1  -3   2 6962.80  214.38
  -2   3  -2 1180.38   36.80
  -2   3  -2 1225.78   37.00
  -2   3  -2 1179.78   38.20
  -3   3  -2  301.67   13.10
  -3   3  -2  283.77   11.70
   3  -3   2  303.97   13.20
  -4   3  -2  138.59    7.30
   4   2  -2   27.20    5.20
  -4  -2   2   27.30    9.20
  -3  -2   2   11.50    3.60
  -3  -2   2   -0.60    4.80
   1   2  -2  251.47    8.40
  -1  -2   2  276.07    8.50
   0   2  -2  430.66   14.00
   0  -2   2  463.35   14.00
  -1   2  -2 2064.49   63.99
   1  -2   2 2119.89   64.09
  -2   2  -2   90.39    3.60
  -2   2  -2   89.49    3.40
  -2   2  -2   85.19    4.60
  -3   2  -2  280.37   11.00
  -3   2  -2  241.58   12.90
   3  -2   2  282.97   12.00
  -4   2  -2   34.90    4.30
   4  -2   2   27.40    5.30
   4   1  -2   24.80    5.50
  -4  -1   2   29.50    6.00
  -3  -1   2   38.50    6.40
  -3  -1   2   43.00    8.00
  -3  -1   2   41.90    4.70
  -2  -1   2 1204.48   38.90
   1   1  -2  303.67    9.70
  -1  -1   2  317.17    9.70
   0   1  -2 2319.07   72.69
   0  -1   2 2422.16   73.19
  -1   1  -2 5311.27  162.98
  -2   1  -2  859.21   25.90
  -2   1  -2  803.22   26.90
  -2   1  -2  811.12   25.60
  -3   1  -2  488.15   17.50
   3  -1   2  476.95   18.40
   4  -1   2   16.00    4.80
   4   0  -2   -0.70    3.00
  -4   0   2    3.60    3.50
  -4   0   2   -0.80    2.90
  -3   0   2    2.70    3.10
  -3   0   2   -0.90    3.50
  -3   0   2   -0.80    2.10
  -2   0   2  116.29    5.40
   1   0  -2 1423.26   41.30
   1   0  -2 1279.17   41.20
   0   0  -2 2299.87   70.39
  -1   0  -2    2.90    0.90
  -2   0  -2  766.72   24.20
  -2   0  -2  781.52   24.50
  -2   0  -2  768.92   25.50
  -3   0  -2  596.24   20.70
   3   0   2  578.74   21.70
  -4   0  -2    5.70    2.50
   4   0   2    5.80    2.80
   4  -1  -2   76.99    7.20
  -4   1   2   97.09    7.00
  -4   1   2   88.89    7.30
  -3   1   2  664.03   22.40
  -3   1   2  645.24   23.40
  -3   1   2  657.23   24.10
  -2   1   2 1460.05   45.90
   1  -1  -2 4858.51  152.78
   1  -1  -2 5120.29  152.88
   0  -1  -2  273.27    8.90
  -1  -1  -2  797.62   25.10
  -2  -1  -2  698.93   23.80
  -2  -1  -2  783.62   24.70
  -2  -1  -2  735.53   23.50
  -3  -1  -2   34.10    4.00
   3   1   2   37.60    5.60
  -4  -1  -2   -1.50    2.40
   4   1   2    3.10    2.20
   4  -2  -2    4.00    5.60
  -4   2   2   21.30    4.70
  -4   2   2   16.60    5.50
  -3   2   2  155.28    9.00
  -3   2   2  155.78    7.40
  -3   2   2  157.08    8.60
  -2   2   2  234.38    8.90
   1  -2  -2  583.54   18.30
   0  -2  -2   17.50    1.40
   0   2   2   15.90    1.50
  -1  -2  -2   43.30    2.60
  -2  -2  -2  184.78    7.40
  -2  -2  -2  186.38    8.30
  -3  -2  -2   52.29    4.90
   3   2   2   57.09    5.70
   3   2   2   45.10    7.30
  -4  -2  -2   20.70    5.70
   4   2   2   22.50    3.70
  -4   3   2    5.50    2.80
  -4   3   2    9.40    2.60
  -4   3   2   11.40    3.50
  -3   3   2  262.47   12.30
  -3   3   2  284.57   11.10
  -2   3   2  481.75   16.50
   1  -3  -2  566.24   17.80
  -1   3   2  548.65   17.90
   0  -3  -2  759.42   22.50
   0   3   2  646.84   22.60
  -1  -3  -2 1886.81   59.59
   1   3   2 1936.21   60.19
   2   3   2  443.76   17.10
   2   3   2  468.45   17.30
  -3  -3  -2  365.46   13.80
   3   3   2  338.97   14.00
   3   3   2  337.47   14.00
   4   3   2    0.60    1.60
  -4   4   2  125.69    7.60
  -4   4   2  133.39    8.00
  -3   4   2  129.99    8.20
  -3   4   2  119.69    8.20
  -3   4   2  141.79    7.10
  -2   4   2  860.71   28.00
  -2   4   2  754.62   27.80
  -2   4   2  856.31   28.70
   1  -4  -2 1120.29   34.60
  -1   4   2 1086.49   35.00
  -1   4   2 1090.49   34.70
   0  -4  -2  444.16   15.10
   0   4   2  454.75   15.20
   0   4   2  451.95   15.50
   1   4   2   27.80    3.70
   2   4   2   20.80    5.40
   3   4   2   14.70    4.60
   3   4   2   20.60    5.20
   4   4   2   15.90    3.00
  -4   5   2    3.00    3.00
  -4   5   2    2.40    2.10
  -4   5   2    1.10    2.00
  -3   5   2    1.70    2.50
  -3   5   2    4.00    2.20
  -3   5   2    6.10    2.90
  -2   5   2   37.00    6.30
  -2   5   2   32.30    3.50
  -2   5   2   30.90    4.60
   1  -5  -2  446.76   15.70
  -1   5   2  453.55   15.90
  -1   5   2  480.65   15.90
   0   5   2  299.37   11.40
   0   5   2  311.77   11.30
   1   5   2  642.14   22.50
   2   5   2  309.37   12.70
   2   5   2  304.87   13.10
  -3  -5  -2   82.49    6.90
   3   5   2   94.89    6.30
   3   5   2   85.69    6.30
   4   5   2   63.39    5.20
  -4   6   2   12.30    3.80
  -4   6   2   21.50    5.10
  -4   6   2   16.60    3.70
  -3   6   2   17.00    5.70
  -3   6   2    7.60    2.70
  -3   6   2    8.20    2.60
  -2   6   2  779.92   26.50
  -2   6   2  760.82   26.10
  -2   6   2  761.62   26.70
  -1   6   2  261.57   10.20
  -1   6   2  256.77   10.60
   0   6   2  393.56   14.20
   0   6   2  372.56   14.30
   1   6   2   81.99    5.80
   1   6   2   87.39    6.80
   2   6   2  161.98    9.10
   2   6   2  167.48    8.40
  -3  -6  -2   -1.90    3.00
   3   6   2    1.70    2.20
   3   6   2    6.00    2.40
   4   6   2   25.70    2.90
  -4   7   2    3.60    2.10
  -4   7   2   -1.60    3.10
  -4   7   2    0.40    1.80
  -3   7   2   29.40    5.50
  -3   7   2   38.20    4.40
  -2   7   2  300.47   12.10
  -2   7   2  290.07   12.60
  -1   7   2  203.88    9.90
  -1   7   2  212.08    9.00
   0   7   2   11.40    5.30
   0   7   2   24.70    3.70
   0   7   2   22.80    7.60
   1   7   2  985.10   32.90
   1   7   2  989.50   33.50
   2   7   2  467.85   17.60
   2   7   2  464.35   17.40
   3   7   2  118.99    6.50
   3   7   2  131.39    6.60
  -4   8   2   13.20    3.00
  -4   8   2   14.30    5.20
  -3   8   2  217.68    9.70
  -3   8   2  202.98    9.50
  -3   8   2  186.28    9.20
  -2   8   2  334.17   13.70
  -2   8   2  330.37   13.80
  -2   8   2  349.07   13.80
  -1   8   2   71.99    6.10
  -1   8   2   81.09    6.40
   0   8   2   95.49    8.10
   0   8   2   96.69    6.30
   1   8   2   84.19    6.50
   1   8   2   81.29    6.20
   2   8   2    2.10    2.30
   3   8   2   35.20    4.60
   3   8   2   31.00    3.50
  -4   9   2   59.69    3.70
  -3   9   2  113.19    6.70
  -3   9   2  119.19    6.60
  -2   9   2   34.90    4.30
  -2   9   2   33.40    4.90
  -1   9   2   26.20    5.00
  -1   9   2   25.10    3.90
   0   9   2   17.70    4.30
   0   9   2   22.60    7.50
   1   9   2   26.20    4.80
   2   9   2  125.29    6.80
   3   9   2   45.40    3.30
  -3  10   2   17.10    3.30
  -3  10   2   18.80    4.10
  -2  10   2    9.70    3.40
  -2  10   2   11.60    4.10
  -1  10   2 1074.19   34.60
  -1  10   2  993.20   35.20
   0  10   2  255.27   11.60
   1  10   2   32.80    5.40
   1  10   2   30.10    5.00
   2  10   2   55.39    4.50
  -3  11   2    3.20    1.50
  -3  11   2    1.40    2.30
  -2  11   2   78.69    5.50
  -2  11   2   71.19    5.10
  -1  11   2   44.60    5.20
   0  11   2  362.06   14.80
   1  11   2   95.89    7.40
   1  11   2   92.39    5.60
   2  11   2    4.50    1.70
  -2  12   2   52.09    5.00
  -1  12   2  117.09    6.90
   0 -12  -2   48.60    5.60
   0  12   2   56.79    5.40
   1  12   2   13.70    4.00
   2  12   2    2.60    1.60
  -2  13   2    1.50    2.70
  -1  13   2    5.10    2.80
   0  13   2   25.90    5.70
   0 -16   3   70.29    4.10
   1 -16   3  181.68    7.20
  -1 -15   3    0.90    2.00
   0 -15   3   36.40    4.10
   2  14  -3  177.38    6.90
   1  14  -3   42.40    4.70
  -1 -14   3   43.30    4.30
   0 -14   3   52.99    4.90
  -1  14  -3   57.19    6.50
  -2  14  -3   33.90    4.80
   2 -14   3   33.60    4.10
   3 -14   3    6.40    1.60
   2  13  -3  111.69    5.60
  -2 -13   3  111.09    6.30
   1  13  -3   37.00    5.00
  -1 -13   3   37.00    5.70
   0 -13   3  229.38   10.40
  -1  13  -3   19.70    4.80
   1 -13   3   19.40    6.00
  -2  13  -3   14.90    3.70
   2 -13   3   23.30    3.90
  -3  13  -3    1.60    2.20
   3 -13   3    2.00    1.40
   3  12  -3   71.19    3.80
   2  12  -3   94.99    5.80
  -2 -12   3   88.59    6.40
   1  12  -3  103.09    6.90
  -1 -12   3  110.79    7.10
  -1  12  -3  223.18   10.10
   1 -12   3  220.68   10.20
  -2  12  -3    8.10    2.80
  -2  12  -3    6.30    2.40
   2 -12   3    5.00    2.10
  -3  12  -3    2.20    2.10
   3 -12   3   10.80    2.90
   3  11  -3   66.79    4.10
   2  11  -3   43.70    4.90
  -2 -11   3   43.40    5.30
   1  11  -3   26.00    5.30
  -1 -11   3   27.60    5.30
   0  11  -3  122.89    7.80
  -1  11  -3  349.17   14.00
  -1  11  -3  351.36   13.80
   1 -11   3  342.47   13.90
  -2  11  -3   28.20    5.70
  -2  11  -3   21.60    3.90
  -3  11  -3    6.60    2.10
  -3  11  -3    6.50    2.60
   4 -11   3   -1.10    1.10
   3  10  -3  203.28   11.30
   3  10  -3  168.48    8.70
  -3 -10   3  187.28    9.10
  -2 -10   3  418.26   16.70
   1  10  -3  485.45   18.10
  -1 -10   3  475.95   18.50
   0  10  -3    0.40    2.60
   0  10  -3   -0.50    5.40
   0 -10   3   -9.00    4.50
  -1  10  -3   44.70    5.70
  -1  10  -3   49.00    4.60
  -2  10  -3  494.15   18.20
  -2  10  -3  492.65   18.30
  -3  10  -3   23.00    3.70
  -3  10  -3   34.40    5.00
  -4  10  -3    2.20    2.10
   4 -10   3    0.50    1.40
   3   9  -3   12.30    3.70
   3   9  -3   16.90    4.60
  -3  -9   3   21.40    5.30
   2   9  -3   16.20    4.50
   2   9  -3   15.30    4.90
  -2  -9   3   22.20    5.60
   1   9  -3   16.40    4.80
  -1  -9   3   16.80    5.10
   0   9  -3  599.94   20.70
  -1   9  -3   95.29    5.60
  -1   9  -3   96.99    6.80
  -2   9  -3   28.50    5.70
  -2   9  -3   21.50    3.90
  -3   9  -3   12.90    3.80
  -3   9  -3    4.90    3.00
  -4   9  -3   -0.50    2.00
   4   8  -3    3.00    1.80
   3   8  -3   50.99    5.70
   3   8  -3   47.90    5.10
  -3  -8   3   42.20    6.60
   2   8  -3 2070.99   64.09
  -2  -8   3 1843.52   66.79
   1   8  -3   22.20    5.40
  -1  -8   3    8.30    3.20
   0   8  -3 1042.40   33.80
  -1   8  -3 1378.16   44.20
  -1   8  -3 1288.87   43.30
  -1   8  -3 1369.06   43.00
  -2   8  -3  113.29    7.20
  -2   8  -3  105.69    7.50
  -2   8  -3   98.19    5.80
  -3   8  -3  125.39    8.00
   4   7  -3  128.39    6.10
   3   7  -3  378.46   15.30
   3   7  -3  380.66   14.90
  -3  -7   3  384.56   16.10
   2   7  -3   82.19    5.90
  -2  -7   3   94.19    7.50
   1   7  -3 1599.24   50.89
   0   7  -3 2043.20   63.99
   0   7  -3 2055.39   64.09
  -1   7  -3  848.72   27.50
  -1   7  -3  845.42   27.50
  -2   7  -3  169.58    7.70
  -2   7  -3  172.28    9.70
  -2   7  -3  182.78    9.00
  -3   7  -3   52.69    7.50
  -3   7  -3   52.29    4.60
  -3   7  -3   66.29    6.30
  -4   7  -3   21.70    3.70
   4   6  -3  600.64   20.70
   3   6  -3  819.52   28.70
  -3  -6   3  858.41   29.60
   2   6  -3   56.89    5.90
  -2  -6   3   50.89    6.60
   1   6  -3  246.78    9.20
  -1  -6   3  247.48    9.40
   0   6  -3  730.23   23.00
   0  -6   3  697.83   23.00
  -1   6  -3  333.37   11.80
  -1   6  -3  341.67   11.50
   1  -6   3  327.77   11.50
  -2   6  -3   44.80    3.50
  -2   6  -3   46.60    6.10
  -3   6  -3    1.70    1.70
  -3   6  -3    3.20    4.40
  -4   6  -3  122.79    6.50
   4   5  -3   20.00    3.50
  -4  -5   3   17.80    3.90
   3   5  -3  165.48    9.20
  -3  -5   3  171.88    9.50
   2   5  -3   55.99    6.80
  -2  -5   3   66.59    6.60
  -2  -5   3   61.59    6.40
   1   5  -3  152.18    5.90
  -1  -5   3  155.78    6.00
   0   5  -3  119.79    4.70
   0  -5   3  126.39    4.80
  -1   5  -3  266.97    9.00
  -1   5  -3  250.67    9.40
   1  -5   3  264.47    9.00
  -2   5  -3   13.80    2.50
  -3   5  -3  582.44   21.30
  -4   5  -3  281.47   12.30
   4   4  -3    8.30    2.50
  -4  -4   3   10.50    3.40
  -3  -4   3   36.70    6.10
   1   4  -3  339.77   11.30
  -1  -4   3  342.27   11.30
   0   4  -3   34.80    1.90
   0  -4   3   34.20    1.90
  -1   4  -3  407.76   13.10
   1  -4   3  397.26   13.10
  -2   4  -3 1524.15   48.30
  -2   4  -3 1520.95   47.20
  -3   4  -3   12.20    3.10
  -3   4  -3   18.80    6.80
   3  -4   3    7.50    4.40
  -4   4  -3   16.40    3.60
   4   3  -3   -1.70    3.40
  -4  -3   3    2.80    3.00
  -3  -3   3   23.30    5.40
  -3  -3   3   31.50    6.10
   1   3  -3   15.50    1.30
  -1  -3   3   18.50    1.40
   0   3  -3 2217.18   72.19
   0  -3   3 2496.85   72.49
  -1   3  -3  389.56   12.50
   1  -3   3  384.86   12.50
  -2   3  -3   41.20    2.80
  -2   3  -3   43.60    3.30
  -3   3  -3    6.80    1.90
  -3   3  -3    8.60    4.30
   3  -3   3    2.20    3.50
  -4   3  -3   13.00    3.50
   4  -3   3   17.00    4.90
  -4  -2   3   27.70    8.40
  -4  -2   3   22.20    6.60
  -3  -2   3   76.89    6.70
  -3  -2   3   79.99    8.90
   1   2  -3  153.18    5.20
  -1  -2   3  155.38    5.20
   0   2  -3 1145.79   35.80
   0  -2   3 1179.68   35.90
  -1   2  -3 1607.74   51.19
   1  -2   3 1722.53   51.29
  -2   2  -3  167.88    7.20
  -2   2  -3  166.88    6.20
  -2   2  -3  181.18    6.90
  -3   2  -3   39.60    4.00
   3  -2   3   29.80    6.00
  -4   2  -3   42.10    4.10
   4  -2   3   41.50    7.40
   4   1  -3   73.39    6.80
  -4  -1   3   58.29    7.00
  -4  -1   3   69.39    6.10
  -3  -1   3  123.69    9.30
  -3  -1   3  129.99    8.10
   1   1  -3   32.50    1.40
  -1  -1   3   31.40    1.40
   0   1  -3  949.60   29.70
   0  -1   3  969.80   29.70
  -1   1  -3  835.42   26.10
  -2   1  -3    7.50    1.80
  -2   1  -3   10.10    2.10
  -2   1  -3   12.40    3.40
  -3   1  -3    2.80    1.90
  -4   1  -3  162.98    7.80
   4  -1   3  155.98    8.20
   4   0  -3  154.78    9.20
  -4   0   3  179.88    9.00
  -4   0   3  157.98    9.10
  -3   0   3  509.05   19.50
  -3   0   3  495.55   18.00
  -3   0   3  495.25   18.80
  -2   0   3 1041.00   33.30
   1   0  -3 2119.69   63.79
   1   0  -3 2049.49   63.69
   0   0  -3 2336.37   71.89
  -1   0  -3   41.90    2.40
  -1   0  -3   39.00    2.10
  -2   0  -3   93.59    5.10
  -2   0  -3   92.99    4.40
   3   0   3    6.80    2.90
  -4   0  -3   25.90    3.80
   4   0   3   29.20    4.10
   4  -1  -3   10.80    3.50
  -4   1   3   10.60    3.20
  -4   1   3    5.00    2.70
  -3   1   3   18.90    5.30
  -3   1   3   19.40    4.40
  -3   1   3   18.60    3.80
  -2   1   3  141.09    6.30
   1  -1  -3  108.59    3.90
   1  -1  -3  105.09    3.80
   0  -1  -3  124.99    4.70
  -1  -1  -3  933.01   28.80
  -1  -1  -3  927.41   29.00
   1   1   3  883.21   29.80
  -2  -1  -3  878.51   28.20
  -2  -1  -3  883.91   29.20
   2   1   3  874.51   30.20
  -3  -1  -3  752.02   25.70
   3   1   3  738.53   26.10
  -4  -1  -3   38.60    4.40
   4   1   3   36.90    4.00
  -4   2   3  272.57   11.60
  -4   2   3  276.77   12.20
  -3   2   3  190.28    8.60
  -2   2   3  760.82   24.90
   1  -2  -3  143.89    5.20
   0  -2  -3 3516.95  107.89
  -1  -2  -3 2016.00   62.29
   1   2   3 1984.90   62.89
  -2  -2  -3   28.20    4.90
   2   2   3   33.60    6.10
   2   2   3   30.10    5.70
  -3  -2  -3    4.10    2.20
   3   2   3   -0.30    2.40
   3   2   3    3.00    3.80
  -4  -2  -3    4.00    2.80
   4   2   3    3.90    1.90
  -4   3   3  172.88   11.60
  -3   3   3  320.07   14.40
  -3   3   3  323.47   13.50
  -3   3   3  334.07   12.90
  -2   3   3   23.60    5.50
  -2   3   3   17.20    3.20
  -2   3   3   10.50    3.80
   1  -3  -3   35.00    2.40
  -1   3   3   31.30    2.90
   0  -3  -3  167.68    6.60
   0   3   3  171.28    7.20
  -1  -3  -3   43.90    3.90
   1   3   3   42.40    3.80
   2   3   3  734.63   25.10
   2   3   3  714.63   24.90
  -3  -3  -3   47.40    5.10
   3   3   3   44.30    5.10
   3   3   3   56.99    6.20
  -4  -3  -3   97.89   10.30
   4   3   3  118.69    6.30
  -4   4   3   62.29    5.40
  -4   4   3   62.29    5.90
  -3   4   3   28.30    4.40
  -3   4   3   22.60    5.40
  -3   4   3   21.00    4.40
  -2   4   3 1053.09   34.70
  -2   4   3 1095.59   36.00
  -2   4   3 1059.79   35.40
   1  -4  -3  309.97   11.30
  -1   4   3  329.87   11.70
   0  -4  -3    3.00    1.90
   0   4   3    2.10    1.60
   1   4   3    0.80    1.90
   2   4   3    7.20    2.70
   2   4   3    0.90    3.00
  -3  -4  -3  280.17   12.40
   3   4   3  284.37   12.10
   3   4   3  286.97   11.90
   4   4   3   -0.10    1.60
  -4   5   3    2.00    4.80
  -4   5   3    4.40    2.20
  -4   5   3    3.90    1.90
  -3   5   3  386.26   15.50
  -3   5   3  412.76   15.30
  -3   5   3  385.26   15.90
  -2   5   3   18.40    6.00
  -2   5   3   24.90    3.50
  -2   5   3   21.30    4.40
  -1   5   3   71.29    4.40
   0   5   3  174.58    7.70
   1   5   3  101.69    6.40
   1   5   3  104.29    6.90
   2   5   3   38.10    5.30
   2   5   3   54.49    8.80
  -3  -5  -3  121.19    7.70
   3   5   3  132.59    7.10
   3   5   3  130.39    7.20
   4   5   3    4.50    1.40
  -4   6   3   23.10    3.40
  -4   6   3   28.50    3.50
  -4   6   3   22.80    7.20
  -3   6   3  153.78   11.70
  -3   6   3  147.39    7.80
  -3   6   3  152.78    8.60
  -2   6   3   30.10    3.80
  -2   6   3   26.20    4.80
  -2   6   3   28.70    6.00
  -1   6   3  158.88    9.10
  -1   6   3  168.18    7.60
   0   6   3    9.50    3.50
   1   6   3  441.16   16.60
   1   6   3  414.86   16.00
   2   6   3   31.20    6.00
   2   6   3   30.60    4.60
  -3  -6  -3    1.30    2.90
   3   6   3    3.20    2.10
   3   6   3    0.80    2.10
  -4   7   3   -0.10    1.70
  -4   7   3    1.30    1.60
  -3   7   3   -0.70    2.10
  -3   7   3   -0.90    2.20
  -3   7   3    0.70    2.20
  -2   7   3   75.89    6.50
  -2   7   3   71.19    6.50
  -2   7   3   67.39    5.80
  -1   7   3    5.30    3.20
  -1   7   3    1.60    1.40
   0   7   3   14.00    3.80
   0   7   3   11.20    5.00
   0   7   3   22.80    7.10
   1   7   3   32.80    5.10
   1   7   3   29.20    4.40
   2   7   3  303.57   12.40
   2   7   3  308.17   13.20
  -3  -7  -3   32.50    5.80
   3   7   3   36.00    3.50
   3   7   3   33.00    4.30
  -4   8   3   11.00    2.50
  -3   8   3    6.60    2.50
  -3   8   3    6.70    3.30
  -2   8   3   -4.50    3.10
  -2   8   3   -1.50    2.50
  -1   8   3   23.40    5.10
   0   8   3 2592.34   81.19
   0   8   3 2510.15   80.29
   1   8   3   71.09    5.90
   1   8   3   63.39    6.00
   2   8   3   11.70    2.80
   3   8   3  158.98    6.70
  -3   9   3   86.29    5.60
  -3   9   3   77.09    5.20
  -2   9   3   71.79    6.00
  -2   9   3   81.79    5.90
  -1   9   3  331.57   13.30
   0   9   3  298.77   12.90
   0   9   3  312.87   14.90
   1   9   3   13.30    4.50
   1   9   3    5.90    2.80
   2   9   3   36.30    3.80
   3   9   3   47.40    3.00
  -3  10   3   21.90    4.00
  -3  10   3   18.20    2.90
  -2  10   3   87.79    6.20
  -2  10   3   83.69    5.70
  -1  10   3  721.13   26.40
  -1  10   3  773.92   25.80
   0  10   3    1.90    2.60
   1  10   3   13.40    3.30
   2  10   3   38.20    3.50
  -3  11   3    7.30    2.60
  -2  11   3   69.19    5.40
  -2  11   3   67.59    5.00
  -1  11   3    1.10    2.10
   0 -11  -3   -1.20    3.60
   0  11   3    1.30    2.50
   1  11   3   13.90    2.50
   2  11   3   34.20    2.90
  -2  12   3    7.50    2.60
  -1  12   3   -2.50    2.20
   0  12   3   11.50    3.00
   1  12   3    2.40    2.60
   1 -13  -3  157.08    7.60
  -1  13   3  171.58    8.30
   0 -16   4   29.40    3.20
   1 -16   4   17.50    2.70
  -1 -15   4  143.39    7.20
   0 -15   4    9.80    3.20
   1 -15   4  113.79    6.00
   2 -15   4   -1.30    2.00
  -2 -14   4  197.98    8.40
   1  14  -4  240.18    9.70
  -1 -14   4  247.08   10.30
  -1  14  -4    0.60    4.20
  -2  14  -4  111.19    6.70
   2 -14   4  108.49    5.80
   3 -14   4   76.09    4.00
   2  13  -4   80.59    5.00
  -2 -13   4   97.89    5.80
  -1 -13   4  105.19    6.90
   0 -13   4   65.69    5.70
  -1  13  -4  119.19    7.50
   1 -13   4  130.59    7.60
  -2  13  -4  159.18    8.20
   2 -13   4  165.28    7.80
  -3  13  -4    2.00    2.30
   3 -13   4   -0.30    1.50
   3  12  -4    1.80    2.10
   2  12  -4  146.49    7.10
  -2 -12   4  127.69    7.40
   1  12  -4  398.16   15.40
  -1 -12   4  393.86   17.40
  -1  12  -4   31.90    5.60
   1 -12   4   20.30    5.00
  -2  12  -4  542.15   19.40
  -2  12  -4  504.45   19.20
   2 -12   4  545.05   19.30
  -3  12  -4   41.40    4.70
   3 -12   4   32.20    3.50
   3  11  -4   16.30    3.00
  -3 -11   4   12.60    3.00
   2  11  -4  159.78    8.10
  -2 -11   4  144.59    8.40
   1  11  -4   26.90    5.20
  -1 -11   4   24.10    4.90
   0  11  -4    1.60    3.70
   0 -11   4    2.40    3.20
  -1  11  -4  437.36   16.70
  -1  11  -4  453.85   16.60
   1 -11   4  431.86   16.60
  -2  11  -4   41.90    5.70
  -2  11  -4   36.00    4.60
  -3  11  -4   45.00    4.40
  -3  11  -4   54.79    5.90
   4 -11   4   41.20    3.00
   3  10  -4    4.40    2.90
   3  10  -4   12.80    3.30
  -3 -10   4    6.30    2.70
   2  10  -4  177.08    9.00
  -2 -10   4  181.58    9.60
  -1 -10   4  280.07   14.20
   0  10  -4   55.19    5.90
   0  10  -4   79.39    8.50
  -1  10  -4  421.96   16.30
  -1  10  -4  447.76   15.90
   1 -10   4  416.76   16.00
  -2  10  -4   42.00    5.60
  -2  10  -4   44.20    4.60
  -3  10  -4  209.48    9.70
  -3  10  -4  185.98    9.00
  -4  10  -4   29.10    4.00
   4 -10   4   26.90    3.00
   3   9  -4    0.60    2.60
  -3  -9   4    5.40    2.90
   2   9  -4  150.38    8.30
  -2  -9   4  153.08    9.10
   1   9  -4  243.38   10.80
  -1  -9   4  238.08   11.30
   0  -9   4   29.90    7.70
  -1   9  -4   23.00    5.70
  -1   9  -4   27.60    3.80
  -2   9  -4  115.09    6.20
  -2   9  -4  110.59    7.70
  -3   9  -4   10.60    3.70
  -3   9  -4   15.70    3.80
  -4   9  -4    3.20    2.00
   4  -9   4    3.00    1.60
   4   8  -4    5.20    2.00
   3   8  -4  383.66   15.10
   3   8  -4  380.76   15.40
  -3  -8   4  414.46   16.80
   2   8  -4   22.50    4.80
  -1  -8   4   -1.10    3.40
   0   8  -4   92.39    6.30
  -1   8  -4    2.10    2.90
  -1   8  -4    6.90    2.00
  -2   8  -4  303.07   13.20
  -2   8  -4  307.27   11.80
  -3   8  -4   -0.60    1.70
  -3   8  -4   -3.20    3.90
  -4   8  -4  157.98    7.70
   4   7  -4   24.80    5.70
  -4  -7   4   21.60    4.10
   3   7  -4  332.37   13.60
  -3  -7   4  339.87   14.60
   2   7  -4  632.04   22.30
  -2  -7   4  624.44   22.90
   1   7  -4  306.07   11.50
   0   7  -4  237.98    8.90
  -1   7  -4  109.69    5.30
  -1   7  -4  111.99    5.30
  -2   7  -4  264.97   10.20
  -2   7  -4  242.78   12.60
  -3   7  -4   30.10    3.90
  -4   7  -4   44.40    4.10
   4   6  -4   19.50    3.80
  -4  -6   4   18.80    4.80
   3   6  -4   31.70    5.80
  -3  -6   4   46.50    6.10
  -2  -6   4  572.74   21.20
  -2  -6   4  608.84   21.50
   1   6  -4  815.82   26.20
  -1  -6   4  804.72   26.20
   0   6  -4  671.23   21.30
   0  -6   4  641.84   21.20
  -1   6  -4  153.88    6.50
  -1   6  -4  164.18    6.30
   1  -6   4  151.28    6.30
  -2   6  -4   86.09    7.50
  -2   6  -4  104.29    5.30
  -3   6  -4  163.38    7.80
  -4   6  -4    3.90    1.90
   4   5  -4  156.18    7.80
  -4  -5   4  157.48    8.00
   3   5  -4  141.89    8.70
  -3  -5   4  161.68    9.00
  -3  -5   4  158.88   13.50
  -2  -5   4  859.61   29.20
  -2  -5   4  847.02   29.00
   1   5  -4 3573.14  113.59
  -1  -5   4 3830.32  113.69
   0   5  -4   56.69    2.80
   0  -5   4   57.89    2.90
  -1   5  -4  557.84   17.90
  -1   5  -4  536.45   18.20
   1  -5   4  556.54   17.90
  -2   5  -4  717.93   24.00
  -3   5  -4   28.50    3.50
  -4   5  -4   10.60    3.20
   4   4  -4   41.20    5.40
  -4  -4   4   34.60    5.10
  -3  -4   4  389.46   15.60
  -3  -4   4  373.26   20.20
   1   4  -4  232.18    8.00
  -1  -4   4  232.08    8.00
   0  -4   4 2504.75   76.89
  -1   4  -4 1006.50   32.20
   1  -4   4 1053.39   32.30
  -3   4  -4   61.89    5.60
   3  -4   4   55.99    7.90
  -4   4  -4    2.10    1.90
   4  -4   4   -0.10    3.00
  -4  -3   4   24.10    7.30
  -4  -3   4   19.40    4.80
  -3  -3   4   68.29    6.50
  -3  -3   4   77.19    8.30
   1   3  -4    1.60    0.80
  -1  -3   4    2.20    0.90
   0   3  -4  311.57   10.20
  -1   3  -4   89.99    3.70
   1  -3   4   92.39    3.80
  -2   3  -4  585.84   20.20
  -2   3  -4  614.94   19.60
  -3   3  -4   31.10    6.40
   3  -3   4   33.00    7.40
  -4   3  -4    2.10    1.90
   4  -3   4    3.10    2.40
   4   2  -4   -0.80    2.70
  -4  -2   4    5.80    2.90
  -4  -2   4    4.30    3.20
  -3  -2   4   46.40    7.20
  -3  -2   4   38.50    7.10
   1   2  -4  309.67   10.10
  -1  -2   4  316.57   10.10
   0   2  -4 1898.91   58.79
   0  -2   4 1930.01   58.89
  -1   2  -4  945.11   29.60
  -2   2  -4    4.40    1.70
  -2   2  -4    8.70    2.50
  -3   2  -4    4.60    2.00
   3  -2   4    3.80    3.00
  -4   2  -4   18.50    3.80
   4  -2   4   12.90    4.00
   4   1  -4    6.50    3.00
  -4  -1   4    4.10    2.60
  -4  -1   4    8.00    3.80
  -3  -1   4   15.00    5.10
  -3  -1   4   12.30    3.80
   1   1  -4  110.89    4.00
   0   1  -4  162.78    5.70
  -1   1  -4  706.13   22.50
  -2   1  -4   31.90    3.20
  -2   1  -4   32.00    3.50
  -3   1  -4    1.70    1.80
   3  -1   4    4.50    2.80
  -4   1  -4   23.10    3.70
   4  -1   4   28.90    4.00
   4   0  -4    4.00    3.40
  -4   0   4    0.40    2.60
  -4   0   4    1.10    2.60
  -3   0   4   34.90    7.10
  -3   0   4   39.30    6.30
   1   0  -4   84.09    3.30
   1   0  -4   88.69    3.50
   0   0  -4 1413.06   43.90
  -1   0  -4 1361.36   42.30
  -1   0  -4 1328.67   42.00
  -2   0  -4    3.10    2.50
  -2   0  -4    4.80    1.70
   2   0   4    5.00    3.10
  -3   0  -4   68.39    5.30
   3   0   4   77.59    6.20
  -4   0  -4    3.60    2.00
   4   0   4    0.50    1.80
   4  -1  -4    6.00    3.70
  -4   1   4    2.50    2.60
  -4   1   4    1.60    2.40
  -3   1   4  165.88    8.80
  -3   1   4  160.88    9.60
  -2   1   4  811.62   26.50
   1  -1  -4   24.00    1.60
   0  -1  -4   32.40    2.00
   0  -1  -4   31.90    2.30
  -1  -1  -4  148.29    6.30
  -1  -1  -4  154.58    6.00
   1   1   4  143.79    7.00
  -2  -1  -4   93.49    5.70
  -2  -1  -4   88.19    6.40
   2   1   4   88.59    6.90
   2   1   4   96.99    7.40
  -3  -1  -4   47.40    4.50
   3   1   4   58.79    7.40
   3   1   4   50.59    8.60
  -4  -1  -4    3.40    2.30
   4   1   4    4.50    1.70
  -3   2   4 1020.30   34.30
  -3   2   4  981.40   32.80
  -3   2   4  974.00   33.60
  -2   2   4  635.44   21.40
  -2   2   4  633.74   22.60
  -2   2   4  646.04   23.10
   1  -2  -4  988.10   30.20
   1  -2  -4  959.20   30.00
  -1   2   4  911.61   30.60
   0  -2  -4  253.87    9.00
   0   2   4  237.38    9.50
  -1  -2  -4   83.79    4.40
   1   2   4   85.89    5.20
   2   2   4 1028.60   34.20
   2   2   4 1038.20   34.50
  -3  -2  -4    7.70    2.50
   3   2   4    8.10    2.80
   3   2   4    0.90    3.20
  -4  -2  -4  192.48    9.40
   4   2   4  199.38    8.20
  -4   3   4   33.90    4.40
  -4   3   4   34.70    5.00
  -3   3   4  401.36   14.90
  -3   3   4  393.66   16.00
  -3   3   4  369.26   15.30
  -2   3   4    8.20    3.30
  -2   3   4    3.00    3.60
  -2   3   4   10.10    3.20
   1  -3  -4  564.74   19.10
  -1   3   4  586.54   19.40
   0  -3  -4  106.29    5.50
   0   3   4  114.59    5.80
   1   3   4  244.68   10.20
   2   3   4    4.30    3.10
   2   3   4   11.50    3.20
  -3  -3  -4   51.29    5.40
   3   3   4   60.69    5.50
   3   3   4   51.19    6.60
   4   3   4  113.39    5.40
  -4   4   4   34.20    4.50
  -4   4   4   36.50    4.40
  -3   4   4  103.69    6.40
  -3   4   4  107.89    6.70
  -3   4   4  103.09    7.40
  -2   4   4    1.40    1.80
  -2   4   4    1.90    2.20
  -2   4   4    3.10    3.30
  -1   4   4  272.47   10.50
   0   4   4   27.20    3.50
   1   4   4  478.95   17.40
   1   4   4  480.85   17.80
   2   4   4  156.68    8.20
  -3  -4  -4   -0.30    3.30
   3   4   4   -0.50    2.20
   3   4   4   -1.90    2.40
   4   4   4   86.39    4.70
  -4   5   4   13.80    3.30
  -4   5   4   14.60    3.60
  -3   5   4  264.07   12.00
  -3   5   4  257.07   11.20
  -3   5   4  267.17   14.60
  -2   5   4  236.58   11.40
  -2   5   4  232.38   10.40
  -2   5   4  224.08    9.80
  -1   5   4  130.19    8.50
  -1   5   4  130.39    6.50
   0   5   4  435.16   16.00
   1   5   4  120.79    7.30
   1   5   4  134.99    7.40
   2   5   4   14.90    5.30
   2   5   4   19.30    4.90
  -3  -5  -4   76.99    6.10
   3   5   4   82.89    5.50
   3   5   4   75.39    5.40
  -4   6   4  130.09    6.30
  -4   6   4  134.49    6.80
  -3   6   4   93.59    6.40
  -3   6   4  100.59    6.60
  -3   6   4  115.49    7.20
  -2   6   4   29.30    6.50
  -2   6   4   30.10    4.20
  -2   6   4   27.50    5.00
  -1   6   4  182.58    9.90
  -1   6   4  208.58    8.90
   0   6   4  740.03   26.10
   0   6   4  788.52   26.50
   1   6   4  474.25   18.00
   1   6   4  501.35   18.80
   2   6   4   33.80    4.60
   2   6   4   38.20    5.90
  -3  -6  -4   46.10    5.20
   3   6   4   44.20    4.10
   3   6   4   53.09    4.30
  -4   7   4   58.39    3.70
  -4   7   4   59.29    3.90
  -3   7   4   72.89    5.50
  -3   7   4   77.29    5.90
  -3   7   4   78.49    5.70
  -2   7   4   27.60    4.10
  -2   7   4   17.20    4.80
  -2   7   4   27.20    6.00
  -1   7   4  326.87   13.30
  -1   7   4  328.97   13.30
   0   7   4   10.60    3.70
   0   7   4    5.90    3.30
   1   7   4  133.49    8.10
   1   7   4  139.49    7.60
   2   7   4    5.80    2.50
   2   7   4    7.40    3.60
  -3  -7  -4   18.30    6.10
   3   7   4   20.60    3.40
  -4   8   4  138.69    5.80
  -3   8   4   65.59    4.90
  -3   8   4   63.09    5.10
  -3   8   4   66.89    5.40
  -2   8   4   70.49    5.50
  -2   8   4   70.69    5.60
  -2   8   4   64.29    7.40
  -1   8   4  848.62   29.70
  -1   8   4  910.81   30.50
   0   8   4  215.78   10.80
   0   8   4  199.68    9.90
   1   8   4  169.28    8.30
   1   8   4  156.18    8.90
   2   8   4    5.00    1.90
  -3   9   4   13.60    4.40
  -3   9   4   14.80    2.90
  -2   9   4   43.70    4.60
  -2   9   4   46.60    4.80
  -1   9   4  139.19    7.80
  -1   9   4  138.49    8.10
   0   9   4  411.36   16.90
   0   9   4  450.85   16.40
   1   9   4  227.28    9.80
   1   9   4  223.78   11.00
  -2  -9  -4   25.10    4.70
   2   9   4   19.40    3.30
  -3  10   4    2.60    3.30
  -3  10   4    8.10    2.60
  -2  10   4    3.00    2.10
  -2  10   4    4.70    2.40
  -1  10   4   62.79    5.20
   0  10   4   32.20    4.60
   1  10   4   35.40    4.30
   2  10   4   82.39    4.20
  -2  11   4  240.38   10.20
  -1  11   4   -3.40    2.10
   0  11   4   75.99    5.70
   1  11   4  200.28    7.90
  -1  12   4  194.78    8.80
   0  12   4  127.59    7.60
  -1 -16   5    1.10    1.60
   0 -16   5  123.09    5.90
   1 -16   5  186.18    7.70
   2 -16   5    8.40    2.90
   1  15  -5   47.20    5.30
   0 -15   5  113.09    6.20
   1 -15   5   91.69    5.40
   1 -15   5   75.09    6.60
   2 -15   5    1.00    1.60
   2 -15   5    1.90    1.70
   2  14  -5   16.10    2.90
  -2 -14   5   14.20    3.30
   1  14  -5   92.09    5.90
  -1 -14   5   88.29    6.00
   0 -14   5    2.50    2.30
   1 -14   5   13.10    4.10
  -2  14  -5    5.40    3.20
   2 -14   5    6.40    1.80
   3 -14   5   -2.20    1.30
   2  13  -5   41.60    3.90
  -2 -13   5   34.20    4.10
   1  13  -5    5.20    2.70
  -1 -13   5    1.50    2.30
   0 -13   5   -0.50    3.70
   0 -13   5   -2.70    2.40
  -1  13  -5   27.10    6.10
   1 -13   5   34.20    5.10
  -2  13  -5   12.80    4.50
  -3  13  -5   46.40    4.90
   3 -13   5   42.20    3.70
   3  12  -5   66.49    4.20
  -3 -12   5   69.89    4.90
   2  12  -5   -1.10    2.10
  -2 -12   5    1.30    2.20
   1  12  -5   23.00    5.00
  -1 -12   5   23.90    4.80
   0 -12   5   40.80    6.00
  -1  12  -5   43.80    5.90
   1 -12   5   42.30    5.20
  -2  12  -5   31.90    4.60
   2 -12   5   33.10    4.60
  -3  12  -5  131.39    7.60
   3 -12   5  132.99    6.40
   3  11  -5  108.69    5.80
  -3 -11   5  112.69    6.20
   2  11  -5   15.60    4.20
  -2 -11   5    3.30    2.70
   1  11  -5    3.30    2.60
  -1 -11   5    3.00    2.30
   0  11  -5  727.63   25.40
   0 -11   5  703.53   24.80
  -1  11  -5  601.74   20.70
   1 -11   5  556.74   20.60
  -2  11  -5   31.10    5.70
  -2  11  -5   33.10    4.40
  -3  11  -5  359.96   14.30
   3 -11   5  400.66   14.60
   4 -11   5    0.10    1.40
   3  10  -5   -0.80    2.60
   3  10  -5    2.70    1.90
  -3 -10   5    0.50    2.30
   2  10  -5  207.18   10.00
  -2 -10   5  206.38   10.60
   1  10  -5    2.20    3.60
  -1 -10   5    3.40    4.40
   0  10  -5  261.27   12.90
   0 -10   5  259.17   11.30
  -1  10  -5    9.30    3.40
  -1  10  -5   18.90    4.30
   1 -10   5   12.80    4.40
  -2  10  -5   63.89    6.90
  -2  10  -5   55.79    5.10
  -3  10  -5    6.30    2.50
  -4  10  -5    0.60    2.20
   4   9  -5    5.80    1.90
   3   9  -5  139.59    7.80
   3   9  -5  134.09    8.00
   2   9  -5    1.30    2.70
  -2  -9   5    0.60    3.00
  -1  -9   5  803.92   26.90
  -1  -9   5  721.13   26.90
   0  -9   5  693.13   24.20
  -1   9  -5   99.79    7.70
  -1   9  -5  112.19    5.90
  -2   9  -5    2.40    3.60
  -2   9  -5    0.30    1.70
  -3   9  -5   90.09    5.60
  -4   9  -5    2.40    2.10
   4  -9   5    4.70    1.80
   4   8  -5    2.60    1.70
  -4  -8   5    2.50    2.80
   3   8  -5   61.69    5.40
  -3  -8   5   52.59    6.10
   2   8  -5   27.30    5.10
  -2  -8   5   23.30    5.40
  -1  -8   5   85.79    6.70
   0   8  -5   -0.50    2.20
  -1   8  -5   60.39    4.40
  -1   8  -5   57.09    5.90
  -2   8  -5   23.20    3.20
  -2   8  -5   12.00    4.70
  -3   8  -5   67.39    5.00
  -4   8  -5    1.90    2.10
   4  -8   5   -0.10    2.00
   4   7  -5   21.20    5.00
  -4  -7   5   12.30    2.80
   3   7  -5  311.77   13.00
  -3  -7   5  315.27   14.40
  -2  -7   5   58.69    5.80
  -2  -7   5   44.70    6.50
  -2  -7   5   49.80    6.30
   1   7  -5  356.26   13.00
   0   7  -5  311.27   11.20
  -1   7  -5   92.59    5.00
  -1   7  -5   92.79    4.90
  -2   7  -5    2.60    1.60
  -4   7  -5   56.79    4.40
   4  -7   5   60.69    5.00
   4   6  -5   23.40    3.70
  -4  -6   5   30.40    5.10
   3   6  -5    5.90    3.20
  -3  -6   5   10.30    4.90
  -3  -6   5    9.30    3.30
  -2  -6   5  351.76   14.30
  -2  -6   5  358.36   14.20
  -2  -6   5  337.67   16.10
   1   6  -5  592.54   19.00
  -1  -6   5  552.34   19.10
   0   6  -5    1.30    1.20
   0  -6   5    1.90    1.50
  -1   6  -5   14.30    2.40
   1  -6   5   14.20    3.00
  -2   6  -5  649.74   22.00
  -3   6  -5   14.10    3.10
  -4   6  -5   15.40    3.30
   4   5  -5   13.80    4.00
  -4  -5   5   15.40    4.30
   3   5  -5   14.40    3.60
  -3  -5   5   15.40    5.20
  -2  -5   5  135.29    9.80
  -2  -5   5  143.69    8.40
  -2  -5   5  140.39    8.10
   1   5  -5  438.06   14.90
  -1  -5   5  458.05   15.00
   0   5  -5 1347.57   45.00
   0  -5   5 1461.05   43.90
  -1   5  -5  143.99    5.60
  -1   5  -5  138.49    6.00
   1  -5   5  132.99    5.70
  -2   5  -5    0.60    1.50
  -3   5  -5  407.86   15.30
   3  -5   5  396.36   15.70
  -4   5  -5   21.40    4.60
   4   4  -5    0.70    2.20
  -4  -4   5    4.50    2.40
  -4  -4   5    3.80    6.00
   3   4  -5  221.08   11.80
  -3  -4   5  245.88   11.30
  -3  -4   5  250.37   12.50
  -2  -4   5  342.27   13.80
  -2  -4   5  329.27   13.80
   1   4  -5    8.00    1.50
  -1  -4   5    7.40    1.70
   0   4  -5   35.10    2.10
   0  -4   5   36.60    2.20
  -1   4  -5 3593.74  106.89
  -1   4  -5 3411.06  106.99
   1  -4   5 3427.36  106.89
  -2   4  -5  200.68    8.80
  -2   4  -5  223.38    8.70
  -3   4  -5   56.09    4.50
   3  -4   5   46.60    6.10
  -4   4  -5   18.90    4.80
   4  -4   5   17.60    4.50
  -4  -3   5   46.50    5.10
  -4  -3   5   47.00    6.50
  -3  -3   5  123.69    8.80
  -3  -3   5  109.29    7.50
  -3  -3   5  115.19    7.60
  -2  -3   5   67.69    8.90
  -2  -3   5   64.49   10.90
   1   3  -5 3179.28   98.29
  -1  -3   5 3235.68   98.29
   0   3  -5    4.80    1.20
   0  -3   5    5.10    1.30
  -1   3  -5   77.29    4.20
   1  -3   5   74.29    3.70
  -2   3  -5   41.80    3.50
  -2   3  -5   29.10    4.10
  -3   3  -5   75.79    7.10
   3  -3   5   71.69    6.20
  -4   3  -5   67.99    4.80
   4  -3   5   72.49    5.40
  -4  -2   5  132.19    8.10
  -4  -2   5  121.29    7.70
  -3  -2   5   -1.30    2.90
  -3  -2   5   -2.00    3.30
  -3  -2   5    3.80    2.60
   1   2  -5  423.66   13.50
  -1  -2   5  413.96   13.50
   0   2  -5  641.44   20.60
   0  -2   5  657.83   20.70
  -1   2  -5   88.19    4.00
  -1   2  -5   72.09    4.50
  -2   2  -5  456.35   16.20
  -2   2  -5  482.65   16.70
   2  -2   5  472.35   17.30
  -3   2  -5   39.90    4.10
   3  -2   5   41.10    5.10
  -4   2  -5  169.18    7.90
   4  -2   5  172.58    7.70
  -4  -1   5    1.20    2.80
  -3  -1   5    3.40    2.80
  -3  -1   5   -0.70    2.90
  -3  -1   5   -1.70    3.10
   1   1  -5  407.86   13.20
   0   1  -5  443.16   14.40
  -1   1  -5  259.77    9.30
  -1   1  -5  270.57    9.80
  -2   1  -5    0.30    1.40
  -2   1  -5    1.00    3.50
   2  -1   5   -2.50    3.10
  -3   1  -5   13.20    3.40
   3  -1   5   20.20    4.40
  -4   1  -5    2.30    2.00
   4  -1   5    3.20    1.80
   4   0  -5    5.00    3.20
  -4   0   5    1.40    3.50
  -3   0   5   33.30    6.60
  -3   0   5   24.10    6.30
  -3   0   5   31.40    5.00
  -2   0   5  385.06   16.40
  -2   0   5  388.96   18.40
   1   0  -5   83.69    3.50
   1   0  -5   87.69    3.90
   0   0  -5 1351.36   41.80
   0   0  -5 1326.37   42.10
  -1   0  -5   58.09    3.40
  -1   0  -5   60.59    4.40
  -2   0  -5  357.06   13.30
   2   0   5  357.06   14.00
   2   0   5  339.97   14.00
   3   0   5  266.87   11.90
  -4   0  -5   69.59    4.80
   4   0   5   66.09    4.50
   4  -1  -5   17.10    4.30
  -4   1   5   17.70    4.20
  -4   1   5   22.80    4.20
  -3   1   5  749.13   26.20
  -3   1   5  762.92   26.80
  -3   1   5  710.93   26.10
  -2   1   5  820.12   28.60
  -2   1   5  832.42   28.10
  -2   1   5  815.92   27.10
   1  -1  -5 1863.01   57.59
   1  -1  -5 1859.91   57.79
   0  -1  -5  126.39    5.50
   0  -1  -5  125.49    5.10
   0   1   5  115.79    6.20
  -1  -1  -5  302.97   11.10
   1   1   5  309.47   12.00
  -2  -1  -5  155.68    8.20
   2   1   5  161.78    8.20
   2   1   5  163.98    8.70
  -3  -1  -5   -1.10    2.00
   3   1   5   -0.40    2.30
   3   1   5    3.40    3.70
  -4  -1  -5    0.20    2.70
   4   1   5    1.70    1.50
  -4   2   5  298.57   12.20
  -4   2   5  270.57   11.60
  -3   2   5   10.10    3.10
  -3   2   5    7.80    2.90
  -2   2   5   76.39    6.20
  -2   2   5   94.39    7.40
  -2   2   5   88.69    5.60
   1  -2  -5   53.19    3.20
   1  -2  -5   45.90    3.90
  -1   2   5   48.80    4.20
   0  -2  -5  114.09    6.00
   0  -2  -5  116.89    5.20
   0   2   5  115.09    6.00
  -1  -2  -5  183.88    8.20
   1   2   5  192.98    8.60
   2   2   5    3.90    3.00
   2   2   5    5.60    2.60
  -3  -2  -5   -1.20    2.10
   3   2   5    0.30    2.10
   3   2   5    4.50    3.10
  -4  -2  -5   -0.40    2.70
   4   2   5   -0.10    1.20
  -4   3   5   95.79    6.00
  -4   3   5   92.59    5.90
  -3   3   5   54.69    5.40
  -3   3   5   47.00    6.70
  -3   3   5   47.00    5.70
  -2   3   5 1211.58   40.50
  -2   3   5 1200.58   40.90
  -2   3   5 1286.17   40.10
   1  -3  -5  245.28    9.60
  -1   3   5  255.57    9.90
   0   3   5  252.37   10.30
   1   3   5  216.68   11.70
   1   3   5  182.18    9.20
   1   3   5  202.38    9.20
   2   3   5    3.70    2.70
   2   3   5    1.40    2.80
  -3  -3  -5   72.09    6.10
   3   3   5   86.39    5.80
   3   3   5   84.49    6.10
   4   3   5    6.30    2.10
  -4   4   5  347.17   13.40
  -4   4   5  361.66   13.60
  -3   4   5  143.39    8.00
  -3   4   5  139.99    8.40
  -2   4   5  132.29    8.80
  -2   4   5  143.39    7.70
  -2   4   5  131.89    6.90
   1  -4  -5   46.90    5.40
  -1   4   5   38.40    3.80
   0   4   5  187.88    8.60
   1   4   5  323.47   13.80
   1   4   5  322.97   13.50
   1   4   5  331.97   12.90
   2   4   5  116.79    6.90
   2   4   5  101.49    7.30
  -3  -4  -5  170.58    8.90
   3   4   5  175.78    8.80
   3   4   5  174.38    8.20
  -4   5   5    2.10    1.70
  -4   5   5   -0.20    1.70
  -3   5   5   73.09    6.00
  -3   5   5   72.59    6.30
  -3   5   5   86.59    7.00
  -2   5   5    8.00    2.70
  -2   5   5    6.90    2.40
  -1   5   5   69.69    7.70
  -1   5   5   71.39    4.90
   0   5   5  271.57   11.30
   0   5   5  267.77   11.70
   1   5   5   27.60    4.90
   1   5   5   48.90    7.70
   1   5   5   37.00    4.80
   2   5   5  706.13   24.10
   2   5   5  686.13   24.40
  -3  -5  -5  286.37   11.60
   3   5   5  281.97   10.90
   3   5   5  281.77   10.90
  -4   6   5   33.00    4.80
  -4   6   5   29.00    3.50
  -3   6   5   34.10    4.80
  -3   6   5   38.80    5.50
  -3   6   5   39.40    4.70
  -2   6   5   76.09    7.50
  -2   6   5   88.09    6.40
  -2   6   5   88.59    5.80
  -1   6   5    2.60    1.80
  -1   6   5   -1.30    3.40
   0   6   5  226.38   10.30
   0   6   5  221.68   10.20
   1   6   5    4.50    2.40
   1   6   5    2.60    2.40
   2   6   5  130.59    7.10
   2   6   5  133.19    7.50
  -3  -6  -5   15.40    4.30
   3   6   5   -0.10    1.90
  -4   7   5    1.80    1.50
  -3   7   5    7.10    2.80
  -3   7   5   11.20    4.10
  -2   7   5  213.98   10.10
  -2   7   5  224.48   10.20
  -2   7   5  219.58   10.80
  -1   7   5  228.58   10.50
  -1   7   5  231.68   10.60
   0   7   5  139.79    7.70
   0   7   5  122.99    8.20
   1   7   5  822.82   29.50
   1   7   5  832.82   28.20
   2   7   5  218.18   11.30
   3   7   5   29.10    2.90
  -3   8   5   57.79    6.30
  -3   8   5   73.79    5.20
  -2   8   5  253.57   11.60
  -2   8   5  292.87   11.50
  -1   8   5    2.10    3.20
  -1   8   5    4.60    2.40
   0   8   5    0.00    2.30
   1   8   5  102.49    6.30
   1   8   5   93.89    7.00
  -2  -8  -5   82.59    8.00
   2   8   5   84.59    5.00
  -3   9   5  178.88    7.20
  -3   9   5  168.68    9.10
  -2   9   5  224.38    9.50
  -2   9   5  226.78   10.30
  -1   9   5   53.59    5.10
  -1   9   5   64.19    6.60
   0   9   5   20.10    4.20
   1   9   5  128.59    6.60
  -2  -9  -5  201.18    9.00
   2   9   5  216.28    9.80
  -3  10   5  185.48    7.10
  -2  10   5  363.76   13.90
  -2  10   5  356.46   13.00
  -1  10   5  184.78    9.40
   0  10   5    7.60    2.40
   1  10   5  135.79    6.20
   2  10   5   26.40    2.60
  -2  11   5   27.60    5.10
  -1  11   5   18.40    4.00
   0  11   5    2.10    2.70
  -1 -16   6    1.40    1.50
   0 -16   6   25.90    3.10
   1 -16   6    4.50    2.80
   2 -16   6   27.70    3.40
   2 -16   6   24.00    4.40
   2  15  -6   16.60    3.00
  -2 -15   6   10.00    2.20
   1  15  -6    1.10    4.50
  -1 -15   6    1.10    3.60
   0 -15   6    4.90    2.00
   1 -15   6   72.89    5.20
   1 -15   6   74.89    5.00
   2 -15   6   11.50    2.70
   2 -15   6    5.30    2.00
   2  14  -6   29.40    3.30
  -2 -14   6   21.50    3.50
   1  14  -6   26.80    4.40
  -1 -14   6   27.50    4.20
   0 -14   6    1.70    2.20
   0 -14   6   -0.90    3.70
   1 -14   6    7.60    3.10
  -2  14  -6   56.19    6.70
   2 -14   6   62.19    4.50
   2  13  -6   57.09    4.70
  -2 -13   6   59.39    4.80
   1  13  -6   37.50    5.00
  -1 -13   6   39.60    4.80
   0 -13   6   51.79    6.60
   0 -13   6   67.29    5.50
   1 -13   6  129.49    7.40
  -2  13  -6  313.57   13.00
   2 -13   6  331.57   13.50
  -3  13  -6  152.38    7.60
   3 -13   6  145.89    6.70
   3  12  -6    4.40    1.60
  -3 -12   6    7.60    2.50
   1  12  -6  203.58    9.80
  -1 -12   6  195.48    9.90
   0  12  -6   31.80    9.00
   0 -12   6   36.00    5.30
   0 -12   6   31.20    4.90
  -1  12  -6   -2.20    3.50
   1 -12   6   -0.50    2.40
  -2  12  -6  227.28   10.30
   2 -12   6  254.27   10.60
  -3  12  -6   67.89    5.50
   3 -12   6   75.59    4.60
   3  11  -6    0.90    1.70
  -3 -11   6    1.60    2.00
   2  11  -6  113.19    7.50
  -2 -11   6  118.39    7.40
   1  11  -6  580.84   20.80
  -1 -11   6  554.54   21.30
  -1 -11   6  576.44   21.30
   0  11  -6  160.78   10.50
   0 -11   6  198.38   12.70
  -1  11  -6  136.29    7.70
   1 -11   6  122.29   10.10
  -2  11  -6    3.10    2.50
   2 -11   6   -2.40    2.30
  -3  11  -6   81.99    5.50
   3 -11   6   76.39    5.30
   4 -11   6   32.70    3.30
   3  10  -6  151.88    7.70
   3  10  -6  141.79    7.90
  -3 -10   6  155.18    7.80
   2  10  -6    6.80    2.90
  -2 -10   6   15.40    4.80
  -1 -10   6  237.18   11.40
  -1 -10   6  202.88   11.90
   0 -10   6   33.60    5.10
  -1  10  -6   86.99    6.10
   1 -10   6   84.09    6.00
  -2  10  -6  350.86   14.50
  -2  10  -6  345.77   13.50
   3 -10   6   11.60    3.80
  -4  10  -6   70.59    5.10
   4 -10   6   75.19    4.40
   4   9  -6   29.20    3.40
   3   9  -6   65.39    6.80
  -3  -9   6   70.39    7.20
   2   9  -6  368.36   14.70
  -2  -9   6  344.57   16.30
  -2  -9   6  389.36   16.60
  -1  -9   6   59.79    7.70
  -1  -9   6   83.09    6.30
   0  -9   6   89.99    6.60
  -1   9  -6  260.97   10.50
   1  -9   6  249.68   10.90
  -2   9  -6  263.37   10.20
  -2   9  -6  216.48   12.90
  -3   9  -6    0.00    1.90
  -4   9  -6    3.00    2.10
   4  -9   6   -1.60    2.00
   4   8  -6   39.90    3.60
  -4  -8   6   36.00    4.00
   3   8  -6  140.29    7.70
  -3  -8   6  136.79    8.30
  -2  -8   6  497.65   18.90
  -2  -8   6  490.95   20.00
  -1  -8   6   -0.80    3.80
  -1  -8   6   -0.60    2.90
  -1   8  -6  102.69    5.50
   1  -8   6  101.39    6.60
  -2   8  -6   38.20    3.80
  -3   8  -6  326.37   12.90
  -4   8  -6    4.70    2.10
   4  -8   6    6.10    3.30
   4   7  -6   82.09    5.50
  -4  -7   6   80.89    5.60
   3   7  -6    2.30    2.90
  -3  -7   6    3.20    4.30
  -3  -7   6    2.60    5.40
  -2  -7   6   79.69    6.70
  -2  -7   6   69.79   10.00
  -2  -7   6   83.09    6.70
   1   7  -6  287.37   11.00
  -1  -7   6  293.97   13.70
  -1  -7   6  268.67   11.40
   0   7  -6  106.69    5.30
  -1   7  -6 1234.08   39.60
  -1   7  -6 1260.37   40.00
  -2   7  -6  213.38   11.10
  -3   7  -6   92.29    5.70
  -4   7  -6   47.20    3.90
   4   6  -6   57.89    5.20
  -4  -6   6   57.89    5.20
   3   6  -6   31.90    5.40
  -3  -6   6   27.60    5.90
  -3  -6   6   29.50    7.50
  -2  -6   6   83.59    6.60
  -2  -6   6   74.89    6.60
  -2  -6   6   79.79    8.40
   1   6  -6    1.90    1.80
   0   6  -6  250.27    9.20
  -1   6  -6   13.00    2.90
  -1   6  -6   12.40    2.80
  -2   6  -6  785.52   26.30
  -3   6  -6   13.50    4.20
   4   5  -6  158.48    8.30
  -4  -5   6  151.78    7.60
   3   5  -6  128.29    8.40
  -3  -5   6  128.59    8.00
  -3  -5   6  133.99    7.90
  -3  -5   6  117.29    9.20
  -2  -5   6   91.19    6.80
  -2  -5   6   80.79    6.80
  -2  -5   6   70.79    7.60
   1   5  -6 1200.78   37.80
  -1  -5   6 1197.38   38.00
   0  -5   6  810.42   26.10
  -1   5  -6  191.48    8.00
  -1   5  -6  218.88    7.90
  -2   5  -6  361.06   13.10
   2  -5   6  343.27   14.40
  -3   5  -6   18.80    3.50
   3  -5   6   33.80    6.20
  -4   5  -6    2.40    1.90
  -4  -4   6  371.26   14.90
  -4  -4   6  388.46   14.60
   3   4  -6  225.08   11.60
  -3  -4   6  217.48   13.50
  -3  -4   6  232.88   11.70
  -3  -4   6  233.98   10.90
  -2  -4   6    5.80    3.50
  -2  -4   6    8.60    3.30
  -2  -4   6    8.60    3.30
  -2  -4   6    3.60    3.40
  -1  -4   6  499.25   16.50
   0   4  -6   13.60    1.70
   0  -4   6   12.90    2.00
  -1   4  -6  318.77   11.80
  -1   4  -6  359.46   11.70
   1  -4   6  327.17   11.90
  -2   4  -6    0.30    1.50
   2  -4   6    0.50    3.20
  -3   4  -6   65.69    5.10
   3  -4   6   60.09    6.20
  -4   4  -6  176.38    7.80
   4  -4   6  174.08    7.80
  -4  -3   6   21.30    4.10
  -3  -3   6    3.40    2.90
  -3  -3   6    6.60    3.40
  -3  -3   6    3.00    2.90
  -2  -3   6  565.44   21.30
  -2  -3   6  599.54   20.80
  -2  -3   6  563.94   20.90
   1   3  -6  564.74   18.20
  -1  -3   6  559.84   18.30
   0   3  -6 1959.10   60.69
   0  -3   6 1959.60   60.79
  -1   3  -6  705.13   23.10
  -1   3  -6  697.93   22.70
  -2   3  -6   33.10    3.50
   2  -3   6   40.20    5.30
  -3   3  -6  306.07   12.40
   3  -3   6  289.57   12.30
  -4   3  -6   46.90    4.20
   4  -3   6   54.39    4.20
  -4  -2   6   20.90    4.90
  -4  -2   6   18.70    3.90
  -3  -2   6    2.60    2.50
  -3  -2   6    8.30    3.20
  -2  -2   6   14.10    3.50
  -2  -2   6   14.20    3.70
  -2  -2   6   11.80    3.40
   1   2  -6   79.79    3.60
   0   2  -6  344.07   11.70
  -1   2  -6   89.09    4.40
  -2   2  -6  167.38    7.60
   2  -2   6  170.98   11.10
   2  -2   6  166.28    8.40
   3  -2   6  238.28   10.60
  -4   2  -6    0.20    1.90
   4  -2   6    0.60    1.70
  -4  -1   6   28.20    4.60
  -4  -1   6   23.10    4.20
  -3  -1   6    2.00    4.90
  -3  -1   6   -1.20    2.70
  -3  -1   6    0.80    3.10
  -2  -1   6   12.00    3.50
  -2  -1   6   16.10    5.30
  -2  -1   6   11.30    3.70
   1   1  -6  249.88    8.70
   0   1  -6 2520.15   77.89
  -1   1  -6  190.58    7.60
  -2   1  -6  159.48    7.30
   2  -1   6  154.68    7.80
   2  -1   6  129.89    8.90
  -3   1  -6    0.50    1.80
   3  -1   6   -3.10    3.00
  -4   1  -6   14.70    3.20
   4  -1   6   16.90    3.30
  -4   0   6    2.60    2.20
  -4   0   6    4.20    2.30
  -3   0   6    1.30    3.10
  -3   0   6    5.60    2.90
  -3   0   6    5.30    3.50
  -2   0   6  127.49    8.20
  -2   0   6  129.59    8.10
  -2   0   6  137.89    9.70
   1   0  -6   57.19    3.90
   1   0  -6   62.79    3.60
   0   0  -6  518.65   17.10
   0   0  -6  516.75   17.70
   0   0   6  514.35   17.90
  -1   0  -6   62.09    4.00
  -2   0  -6   66.19    4.80
   2   0   6   63.39    6.70
   2   0   6   73.49    5.80
  -3   0  -6   13.20    3.60
   3   0   6    2.50    3.60
  -4   0  -6   56.39    4.40
   4   0   6   54.49    3.80
  -4   1   6   12.40    3.40
  -4   1   6   11.90    3.90
  -3   1   6   17.70    5.60
  -3   1   6   15.60    4.20
  -3   1   6   15.30    4.40
  -2   1   6   63.79    9.40
  -2   1   6   62.69    6.70
  -2   1   6   78.89    6.60
   1  -1  -6 1290.87   42.00
   1  -1  -6 1366.56   41.70
  -1   1   6 1314.87   42.30
   0  -1  -6  401.46   13.50
   0   1   6  368.46   14.00
  -1  -1  -6   38.60    4.70
   1   1   6   34.70    4.30
   1   1   6   36.40    8.50
  -2  -1  -6   89.29    6.00
   2   1   6   81.19    6.20
   2   1   6   89.09    6.50
  -3  -1  -6  410.16   18.40
   3   1   6  368.26   14.60
   3   1   6  376.96   14.80
  -4  -1  -6   24.20    4.30
   4   1   6   24.00    3.10
  -4   2   6  427.86   16.50
  -4   2   6  444.36   17.10
  -3   2   6  318.97   13.40
  -3   2   6  323.57   14.00
  -2   2   6   96.09    6.40
  -2   2   6  103.89    8.30
  -2   2   6   93.99    7.10
   1  -2  -6 1244.98   39.70
  -1   2   6 1251.37   40.30
   0  -2  -6  914.81   29.60
   0   2   6  890.11   29.90
   1   2   6   87.89    5.90
   1   2   6   75.89    6.70
   1   2   6   83.09    6.00
   2   2   6  165.38    8.50
   2   2   6  155.78    8.30
  -3  -2  -6   30.10    4.30
   3   2   6   33.90    5.10
   3   2   6   23.60    4.20
  -4   3   6   34.40    4.10
  -4   3   6   21.20    4.00
  -3   3   6  123.49   10.30
  -3   3   6  116.89    7.80
  -2   3   6   -3.10    2.30
  -2   3   6    3.80    3.00
  -2   3   6   -0.10    2.40
   1  -3  -6  454.15   16.60
  -1   3   6  465.15   16.60
   0   3   6  260.87   10.60
   0   3   6  242.38   11.10
   1   3   6   60.09    5.40
   1   3   6   56.79    5.20
   1   3   6   52.49    6.30
   2   3   6  204.08    9.50
   2   3   6  197.88    9.50
  -3  -3  -6  365.96   14.50
   3   3   6  346.87   13.60
   3   3   6  361.76   13.40
  -4   4   6   13.20    3.20
  -4   4   6   16.10    4.70
  -3   4   6   59.69    5.80
  -3   4   6   52.59    5.40
  -2   4   6   10.80    4.10
  -2   4   6   23.90    4.80
  -2   4   6   18.20    4.10
  -1   4   6   27.50    3.90
  -1   4   6   16.20    4.60
   0   4   6  124.49    7.70
   0   4   6  120.39    6.90
   1   4   6  278.77   12.10
   1   4   6  266.57   11.20
   1   4   6  248.68   11.20
   2   4   6    5.90    2.40
   2   4   6    4.70    2.60
  -3  -4  -6   92.29    6.10
   3   4   6   94.49    5.50
   3   4   6   98.39    5.30
  -4   5   6    9.50    2.70
  -4   5   6    7.80    2.50
  -3   5   6   38.70    5.30
  -3   5   6   26.40    6.00
  -3   5   6   36.70    4.60
  -2   5   6    3.80    2.30
  -2   5   6    1.80    3.40
  -2   5   6    5.00    2.80
  -1   5   6   48.30    7.70
  -1   5   6   46.20    4.80
   0   5   6  899.31   30.90
   0   5   6  901.01   30.10
   1   5   6  173.68    8.60
   1   5   6  146.89    9.80
   1   5   6  198.18    9.70
   2   5   6  121.49    6.90
   2   5   6  116.99    6.90
  -3  -5  -6   73.59    5.10
   3   5   6   72.99    4.30
   3   5   6   66.49    4.30
  -4   6   6   78.49    4.40
  -3   6   6   41.70    6.30
  -3   6   6   47.60    4.60
  -3   6   6   53.79    4.80
  -2   6   6   34.40    5.40
  -2   6   6   24.00    4.40
  -2   6   6   14.30    4.40
  -1   6   6 1105.39   35.10
  -1   6   6  950.40   34.10
   0   6   6   44.60    6.10
   0   6   6   43.30    4.90
   1   6   6  412.56   15.40
   1   6   6  392.66   16.60
   2   6   6   15.60    5.00
   2   6   6    8.50    2.60
   3   6   6   -0.90    2.40
   3   6   6    7.50    1.90
  -3   7   6   19.60    3.60
  -3   7   6   13.20    4.30
  -3   7   6   25.30    4.40
  -2   7   6  206.08    9.40
  -2   7   6  201.58    9.80
  -1   7   6  466.35   17.40
  -1   7   6  446.76   17.50
   0   7   6   70.49    6.30
   0   7   6   61.59    5.70
   1   7   6   79.29    6.60
   1   7   6  102.69    6.20
  -2  -7  -6   29.00    4.20
   2   7   6   27.90    3.40
  -3   8   6   28.50    3.60
  -2   8   6   90.39    6.60
  -2   8   6  102.49    6.20
  -1   8   6  218.98   10.80
   0   8   6  642.54   24.30
   0   8   6  707.13   23.10
   1   8   6   -0.80    2.20
  -2  -8  -6   43.00    4.60
   2   8   6   47.80    3.40
  -3   9   6    1.40    1.80
  -2   9   6  192.18    8.30
  -2   9   6  200.48    9.30
  -1   9   6   96.29    6.30
   0   9   6   52.99    5.00
   1   9   6    4.60    1.90
   2   9   6    6.80    2.30
  -2  10   6    4.90    3.10
  -1  10   6  141.19    7.40
   0  10   6  187.28    9.00
   1  10   6   24.10    3.50
  -1  11   6   97.29    9.10
   0 -17   7   95.49    4.60
   1 -17   7   41.20    3.30
  -1 -16   7   52.69    3.90
   0 -16   7   20.90    2.90
   1 -16   7    5.30    1.70
   1 -16   7    8.00    2.50
   2 -16   7    2.10    1.60
  -2 -15   7   16.10    3.00
   1  15  -7   97.69    5.80
  -1 -15   7   91.29    5.70
   0 -15   7   15.20    4.80
   1 -15   7    2.00    1.90
   1 -15   7    0.80    1.90
   2 -15   7   88.79    4.70
   2  14  -7  126.49    6.00
  -2 -14   7  138.59    8.00
   1  14  -7  174.38    8.20
  -1 -14   7  177.38    8.60
   0 -14   7   45.80    4.80
   2 -14   7   -1.40    2.30
   2 -14   7    1.30    1.70
   2  13  -7   71.29    4.80
  -2 -13   7   70.49    5.10
   1  13  -7   35.90    5.00
  -1 -13   7   41.20    5.00
   0 -13   7  557.44   20.70
   0 -13   7  583.94   21.10
   1 -13   7   11.50    3.90
  -2  13  -7  131.39    8.10
  -3  13  -7   18.60    5.60
   3 -13   7   23.40    2.90
   3  12  -7    3.20    1.60
  -3 -12   7   -0.60    1.70
   1  12  -7  302.67   12.40
  -1 -12   7  307.37   16.50
  -1 -12   7  264.87   12.90
   0  12  -7   18.80    4.50
   0 -12   7   22.50    5.00
   0 -12   7   12.40    2.80
   1 -12   7   30.50    4.90
  -2  12  -7   64.09    5.80
   2 -12   7   64.99    5.30
  -3  12  -7   21.90    4.60
   3 -12   7   26.40    3.30
   3  11  -7   55.09    6.20
   3  11  -7   48.70    6.40
  -3 -11   7   49.40    4.30
   2  11  -7   18.80    4.30
  -2 -11   7   19.10    6.90
   1  11  -7  277.97   11.80
  -1 -11   7  254.57   12.00
  -1 -11   7  263.87   12.30
   0 -11   7    2.20    2.30
   0 -11   7    0.10    2.60
   1 -11   7  283.47   12.30
  -2  11  -7  455.75   16.90
  -3  11  -7   19.40    4.10
   3 -11   7   21.50    3.50
   3  10  -7   19.60    3.70
   3  10  -7   13.30    3.00
  -3 -10   7   14.00    2.90
   2  10  -7 1313.17   43.90
  -2 -10   7 1319.67   45.30
  -2 -10   7 1355.16   44.50
  -1 -10   7  111.19    7.70
  -1 -10   7  119.99    8.50
   0 -10   7   33.70    4.60
   0 -10   7   32.80    5.70
  -1  10  -7  539.15   19.10
   1 -10   7  531.55   19.40
  -2  10  -7  107.59    6.40
   2 -10   7  102.29    6.70
  -3  10  -7   22.40    4.00
   4   9  -7   24.70    3.30
  -4  -9   7   26.00    3.80
  -2  -9   7  104.69    7.70
  -2  -9   7  101.69    7.70
  -2  -9   7  125.39    9.30
  -1  -9   7    3.50    3.00
  -1  -9   7    6.20    3.20
  -1  -9   7   -5.20    4.40
   0  -9   7   66.89    6.00
   0  -9   7   66.29    6.90
   0  -9   7   65.09    6.20
  -1   9  -7   64.29    5.60
   1  -9   7   68.79    5.60
  -2   9  -7   10.30    3.50
   2  -9   7    2.20    2.20
  -3   9  -7  160.58    7.80
   3  -9   7  178.08    8.40
  -4   9  -7   47.70    4.70
   4   8  -7    1.90    1.70
  -4  -8   7    2.00    2.20
   3   8  -7  223.38   10.00
  -3  -8   7  218.38   11.50
  -3  -8   7  217.78   11.70
  -2  -8   7    0.80    3.70
  -2  -8   7    0.80    2.80
  -2  -8   7    5.10    2.80
  -1  -8   7  348.07   14.60
  -1  -8   7  327.07   14.50
  -1  -8   7  351.46   13.20
  -1  -8   7  360.26   14.10
   0  -8   7    6.70    2.70
  -1   8  -7  100.49    5.90
   1  -8   7   96.19    6.50
  -2   8  -7   67.39    4.60
  -3   8  -7   31.10    3.90
   3  -8   7   38.70    5.10
  -4   8  -7  109.79    5.80
   4   7  -7    2.50    1.80
  -4  -7   7   -0.10    2.30
   3   7  -7   33.80    5.40
  -3  -7   7   34.10    6.80
  -3  -7   7   27.10    5.10
  -2  -7   7  135.29    8.10
  -2  -7   7  133.49    8.10
  -2  -7   7  131.19    9.60
   1   7  -7    0.60    3.20
  -1  -7   7    0.70    3.00
  -1  -7   7    2.30    2.30
  -1  -7   7    2.20    3.30
  -1   7  -7   15.00    3.40
   1  -7   7   14.80    3.20
  -2   7  -7  248.38   10.00
   2  -7   7  246.28   11.00
  -3   7  -7   22.50    3.60
   3  -7   7   32.80    5.50
  -4   7  -7    2.40    1.80
   4   6  -7   20.60    3.60
  -4  -6   7   20.90    3.60
   3   6  -7  361.66   15.00
  -3  -6   7  383.66   15.60
  -3  -6   7  390.76   16.60
  -2  -6   7  242.58   12.20
  -2  -6   7  258.37   11.70
  -2  -6   7  249.58   11.50
   1   6  -7    2.60    2.40
   0   6  -7 1331.67   42.20
  -1   6  -7   52.49    4.10
  -1   6  -7   57.59    4.40
  -2   6  -7  410.86   14.90
   2  -6   7  392.16   15.80
   2  -6   7  418.56   15.90
  -3   6  -7  142.59    7.30
   3  -6   7  148.99    8.50
  -4   6  -7   18.10    3.30
  -4  -5   7   11.10    3.50
  -4  -5   7    9.60    3.00
   3   5  -7  246.38   11.80
  -3  -5   7  261.07   12.40
  -3  -5   7  263.07   11.70
  -3  -5   7  245.68   11.70
  -2  -5   7  308.37   13.20
  -2  -5   7  299.77   11.90
  -2  -5   7  283.47   12.40
  -2  -5   7  293.17   13.20
   1   5  -7   13.30    2.90
   0   5  -7   21.30    2.60
  -1   5  -7  911.31   30.10
  -1   5  -7  958.30   30.40
  -2   5  -7  300.97   11.50
   2  -5   7  271.57   11.60
   2  -5   7  265.27   12.90
  -3   5  -7   14.90    3.20
   3  -5   7    6.90    2.60
  -4   5  -7  301.37   11.60
  -4  -4   7   61.89    5.90
  -4  -4   7   60.59    6.40
   3   4  -7  132.79   10.10
  -3  -4   7  134.69    8.90
  -3  -4   7  147.09    8.30
  -3  -4   7  130.69    8.30
  -2  -4   7  350.06   14.20
  -2  -4   7  337.67   13.60
  -2  -4   7  362.46   14.80
  -2  -4   7  361.66   14.40
   1   4  -7   94.29    4.60
  -1  -4   7   88.09    5.10
   0   4  -7 1722.73   52.39
   0  -4   7 1628.44   52.59
  -1   4  -7  664.83   22.20
  -1   4  -7  672.43   22.20
  -2   4  -7  517.75   18.30
   2  -4   7  526.75   18.70
  -3   4  -7  135.69    7.90
   3  -4   7  134.89    7.30
  -4   4  -7  388.56   14.20
   4  -4   7  386.26   13.70
  -4  -3   7    0.20    1.80
  -4  -3   7    0.00    2.40
  -3  -3   7   28.60    5.00
  -3  -3   7   28.30    5.70
  -3  -3   7   25.50    5.30
  -2  -3   7   47.00    6.20
  -2  -3   7   55.99    6.30
  -2  -3   7   48.00    6.50
  -2  -3   7   59.59    6.20
   1   3  -7   69.59    3.80
   0   3  -7 1144.79   36.20
  -1   3  -7 1923.11   61.39
  -1   3  -7 1992.00   61.29
  -2   3  -7   -1.10    1.80
   2  -3   7    8.90    3.90
   2  -3   7    3.40    2.40
  -3   3  -7   77.19    5.50
   3  -3   7   86.29    6.20
  -4   3  -7   20.90    3.50
   4  -3   7   26.10    3.40
  -4  -2   7   25.20    4.10
  -4  -2   7   23.40    4.50
  -3  -2   7  204.38   10.30
  -3  -2   7  212.58   10.60
  -3  -2   7  204.88   10.80
  -2  -2   7  286.87   12.50
  -2  -2   7  267.27   13.00
  -2  -2   7  302.07   12.80
  -2  -2   7  292.27   12.50
   1   2  -7   10.20    2.40
   0   2  -7   21.30    2.50
  -1   2  -7 1324.97   42.30
  -2   2  -7   90.09    5.40
   2  -2   7   83.59    6.20
   2  -2   7   85.49    7.00
  -3   2  -7  192.18    9.60
   3  -2   7  189.98    9.50
  -4   2  -7   30.80    3.60
   4  -2   7   31.30    3.20
  -4  -1   7   11.30    3.90
  -3  -1   7  353.86   14.90
  -3  -1   7  374.56   14.90
  -3  -1   7  356.26   15.30
  -2  -1   7    5.50    3.00
  -2  -1   7    2.10    3.50
  -2  -1   7    2.10    3.10
   1   1  -7  144.49    6.20
   1   1  -7  149.59    7.10
   0   1  -7    0.20    1.50
   0  -1   7   -3.30    2.60
  -1   1  -7    4.60    2.50
  -2   1  -7  510.25   19.10
   2  -1   7  534.75   18.80
   2  -1   7  498.35   18.50
  -3   1  -7    5.60    2.10
   3  -1   7   11.30    3.90
  -4   1  -7   71.79    4.80
   4  -1   7   70.99    4.00
  -4   0   7   56.69    4.90
  -4   0   7   60.19    5.20
  -3   0   7  576.64   21.30
  -3   0   7  577.24   21.90
  -3   0   7  580.64   21.30
  -2   0   7   17.80    5.30
  -2   0   7   26.70    7.10
  -2   0   7   17.70    5.40
   1   0  -7  186.18    7.60
   0   0  -7  732.93   24.20
   0   0   7  731.33   24.60
   1   0   7  226.38    9.80
   1   0   7  232.88   10.00
  -2   0  -7  137.39    7.10
   2   0   7  113.69    8.30
   2   0   7  132.89    7.40
  -3   0  -7   64.09    5.30
   3   0   7   79.29    5.50
   3   0   7   64.69    6.40
  -4   0  -7    1.90    2.50
   4   0   7    4.30    1.40
  -4   1   7  206.68   11.10
  -4   1   7  169.58    8.20
  -3   1   7   47.60    5.70
  -3   1   7   31.30    8.00
  -3   1   7   44.80    5.70
  -2   1   7  333.07   14.10
  -2   1   7  319.57   14.60
  -2   1   7  338.27   13.50
   1  -1  -7  126.49    6.30
  -1   1   7  111.09    7.00
   0  -1  -7    2.60    2.60
   0   1   7    6.30    2.30
   1   1   7  302.47   12.10
   1   1   7  292.07   11.90
  -2  -1  -7   82.29    5.90
   2   1   7   75.89    6.00
   2   1   7   79.49    6.10
  -3  -1  -7    2.50    2.10
   3   1   7    3.80    1.90
  -4   2   7  243.48   10.80
  -4   2   7  246.88   10.20
  -3   2   7   47.60    5.20
  -3   2   7   53.69    6.00
  -2   2   7  387.96   15.30
  -2   2   7  386.16   16.00
  -1   2   7   23.20    4.60
   0   2   7  178.58   13.00
   0   2   7  207.98    9.20
   0   2   7  191.98    9.10
   1   2   7 1014.70   34.10
   1   2   7 1022.70   34.20
   1   2   7 1068.19   35.40
  -2  -2  -7   73.39    5.90
   2   2   7   60.09    5.70
   2   2   7   63.49    5.50
  -3  -2  -7    8.90    2.50
   3   2   7   13.70    3.30
   3   2   7    9.90    2.40
  -4   3   7   14.00    3.90
  -4   3   7    9.80    3.20
  -3   3   7  333.57   13.60
  -3   3   7  333.97   14.00
  -2   3   7  191.08    9.30
  -2   3   7  189.78   10.20
  -2   3   7  187.68    9.50
  -1   3   7  209.58    9.60
   0   3   7  178.98    8.70
   0   3   7  175.88    8.80
   0   3   7  160.98   10.60
   1   3   7  729.83   25.70
   1   3   7  681.33   24.20
   2   3   7  119.19    7.10
   2   3   7  108.29    6.50
  -3  -3  -7   14.90    3.80
   3   3   7   16.10    3.30
   3   3   7   18.80    3.50
  -4   4   7   37.60    4.40
  -4   4   7   33.50    3.50
  -3   4   7  288.57   12.30
  -3   4   7  284.07   12.00
  -2   4   7  556.54   20.20
  -2   4   7  555.74   20.70
  -2   4   7  549.05   20.20
  -1   4   7   35.90    4.80
   0   4   7  491.55   18.40
   0   4   7  531.65   19.30
   1   4   7  642.04   22.60
   1   4   7  671.23   24.10
   1   4   7  613.04   22.30
   2   4   7  486.95   17.70
   2   4   7  500.65   18.00
  -3  -4  -7    3.20    2.30
   3   4   7    0.20    1.40
   3   4   7    1.30    1.60
  -4   5   7   44.40    3.40
  -4   5   7   47.00    3.60
  -3   5   7  114.29    6.70
  -3   5   7  110.19    6.40
  -2   5   7    6.70    2.90
  -2   5   7    5.80    3.80
  -2   5   7    6.00    3.00
  -1   5   7  134.79    7.80
   0   5   7  260.77   11.20
   0   5   7  266.97   11.90
   1   5   7   14.00    3.00
   1   5   7    6.70    2.80
   1   5   7    9.70    5.00
  -2  -5  -7  164.48    8.60
   2   5   7  167.88    7.80
   2   5   7  169.68    8.00
  -3  -5  -7   19.00    5.10
   3   5   7    8.50    2.00
   3   5   7    8.70    2.40
  -3   6   7    3.60    2.10
  -3   6   7   -1.00    2.10
  -2   6   7    6.90    3.20
  -2   6   7    5.20    2.90
  -1   6   7    2.00    2.60
   0   6   7 1011.50   32.60
   0   6   7  957.30   33.90
   1   6   7  717.13   24.50
  -2  -6  -7   14.10    3.60
   2   6   7    6.90    1.90
  -3   7   7   12.00    3.20
  -2   7   7  129.59    6.90
  -2   7   7  124.09    7.50
  -1   7   7   13.10    4.30
   0   7   7   66.49    5.80
   0   7   7   80.59    6.10
   1   7   7    5.10    2.10
  -2  -7  -7   -0.40    2.10
   2   7   7   -0.40    1.40
  -3   8   7   45.10    3.70
  -2   8   7   43.90    5.60
  -2   8   7   50.99    4.90
  -1   8   7    7.60    2.70
   0   8   7   27.90    4.40
   0   8   7   25.20    5.30
   1   8   7   81.19    4.70
   2   8   7    0.70    1.20
  -2   9   7   92.49    7.30
  -1   9   7   16.40    4.50
   0   9   7   64.59    5.60
   1   9   7   56.99    3.90
  -1  10   7   34.50    5.30
   0 -17   8    1.80    1.50
   1 -17   8    3.20    2.00
  -1 -16   8   48.60    4.00
   0 -16   8   88.49    5.50
   1 -16   8   86.99    4.90
   1 -16   8   81.69    4.90
   2 -16   8   12.80    2.70
   2  15  -8   22.30    2.90
  -2 -15   8   18.50    3.00
   1  15  -8   26.20    4.20
  -1 -15   8   28.50    3.40
   0 -15   8   75.39    5.90
   0 -15   8   74.79    5.30
   1 -15   8  109.09    5.90
   1 -15   8  100.59    6.00
   2 -15   8    4.10    1.50
   2  14  -8   12.60    3.00
  -2 -14   8   17.30    4.80
   1  14  -8   13.70    4.10
  -1 -14   8   21.10    3.90
   0 -14   8  516.15   19.00
   1 -14   8   26.40    4.40
   2 -14   8   63.29    4.30
   3 -14   8   15.70    2.30
   2  13  -8   57.89    4.50
  -2 -13   8   57.29    4.80
   1  13  -8   19.30    4.30
  -1 -13   8   13.40    4.10
  -1 -13   8   19.20    6.10
   0 -13   8   14.70    4.70
   0 -13   8   13.60    4.50
   1 -13   8  275.77   11.50
   1 -13   8  266.37   11.60
   2 -13   8    0.60    1.80
   3 -13   8    2.10    1.50
   3  12  -8   22.90    2.90
  -3 -12   8   17.40    3.00
   2  12  -8    5.10    2.30
  -2 -12   8   -1.20    2.70
   1  12  -8 1223.98   41.00
  -1 -12   8 1279.67   41.50
  -1 -12   8 1217.58   41.70
   0  12  -8   22.00    7.10
   0 -12   8   23.70    4.80
   0 -12   8   17.30    5.00
   1 -12   8   48.30    5.60
   1 -12   8   44.30    5.10
  -2  12  -8  360.56   15.10
   2 -12   8  409.96   15.10
  -3  12  -8  100.19    6.60
   3 -12   8   96.59    5.20
   3  11  -8  144.69    6.90
   3  11  -8  148.79    7.40
  -3 -11   8  141.59    7.60
   2  11  -8   51.79    5.40
  -2 -11   8   52.59    5.50
  -2 -11   8   52.09    7.00
  -1 -11   8  408.86   16.60
  -1 -11   8  419.66   16.60
   0 -11   8   10.50    3.30
   0 -11   8    8.70    2.30
   1 -11   8  444.96   16.80
  -2  11  -8  242.28   10.70
   2 -11   8  259.07   11.40
  -3  11  -8   87.19    6.30
   3 -11   8   81.89    5.30
   3  10  -8   36.70    4.00
  -3 -10   8   42.40    4.40
   2  10  -8  259.57   12.70
  -2 -10   8  245.28   11.80
  -2 -10   8  257.37   11.60
  -2 -10   8  263.27   12.80
  -1 -10   8   79.19    6.80
  -1 -10   8   79.69    6.50
   0 -10   8  152.28    7.90
   0 -10   8  142.19    9.00
   1 -10   8    3.80    2.30
   2 -10   8    0.40    2.00
  -3  10  -8   35.40    4.30
   3 -10   8   33.50    4.10
   3   9  -8   49.00    5.10
  -3  -9   8   48.10    7.40
  -3  -9   8   48.70    5.20
  -2  -9   8   93.69    7.20
  -2  -9   8   95.99    7.20
  -2  -9   8  102.79    8.40
  -1  -9   8  815.92   28.10
  -1  -9   8  773.72   27.80
  -1  -9   8  815.22   28.20
   0  -9   8  530.35   18.30
   0  -9   8  509.25   18.80
   0  -9   8  515.05   19.50
   1  -9   8    1.20    2.60
  -2   9  -8   47.40    4.60
   2  -9   8   45.50    5.10
  -3   9  -8  183.28    8.40
   3  -9   8  186.38   11.00
   4   8  -8   89.69    6.00
  -4  -8   8   82.49    4.80
   3   8  -8    6.30    2.70
  -3  -8   8    6.20    2.70
  -3  -8   8    6.40    3.80
  -2  -8   8  419.26   17.10
  -2  -8   8  436.96   18.40
  -2  -8   8  421.86   16.60
  -1  -8   8  161.48    9.00
  -1  -8   8  147.29    8.70
  -1  -8   8  164.38    7.60
  -1  -8   8  135.69    9.10
   0  -8   8  370.86   14.70
   0  -8   8  388.06   16.70
   0  -8   8  389.16   14.30
  -1   8  -8    3.70    3.00
   1  -8   8   -0.60    2.60
  -2   8  -8  190.68    8.60
   2  -8   8  203.88    9.50
  -3   8  -8  381.26   14.60
   3  -8   8  386.56   14.60
  -4   8  -8    5.70    2.30
   4   7  -8   31.10    3.40
  -4  -7   8   30.20    3.70
   3   7  -8   56.69    6.10
  -3  -7   8   72.99    6.10
  -3  -7   8   55.19    5.70
  -3  -7   8   77.69    7.10
  -2  -7   8   27.30    6.50
  -2  -7   8   32.10    5.40
  -2  -7   8   22.90    5.10
  -1  -7   8  308.77   13.10
  -1  -7   8  304.97   11.80
  -1  -7   8  292.47   13.00
  -1  -7   8  300.87   13.00
   0  -7   8   33.10    5.00
   0  -7   8   20.70    5.90
  -1   7  -8   12.20    4.20
   1  -7   8   14.90    3.30
  -2   7  -8    2.90    1.90
   2  -7   8    5.30    3.70
  -3   7  -8   12.10    3.40
   3  -7   8   19.40    6.70
  -4   7  -8    2.70    2.10
  -4  -6   8    5.60    2.00
  -4  -6   8    6.00    3.30
   3   6  -8   37.30    6.20
  -3  -6   8   32.90    5.20
  -3  -6   8   36.90    5.30
  -3  -6   8   37.90    6.20
  -2  -6   8  176.48    9.10
  -2  -6   8  182.68   10.00
  -2  -6   8  165.38    8.20
  -2  -6   8  176.98    9.90
   1   6  -8 1159.28   37.60
  -1  -6   8 1189.28   38.50
  -1  -6   8 1166.48   37.40
  -1  -6   8 1092.59   38.30
  -1  -6   8 1181.98   38.10
   0   6  -8   93.59    5.60
  -1   6  -8   46.60    4.50
   1  -6   8   48.20    6.80
  -2   6  -8   23.80    3.40
   2  -6   8   20.50    3.70
   2  -6   8   15.70    3.80
  -3   6  -8   12.30    3.20
   3  -6   8   16.50    5.70
  -4   6  -8    0.00    2.00
  -4  -5   8  147.89    7.10
  -4  -5   8  141.29    7.50
   3   5  -8    8.00    3.90
  -3  -5   8   10.70    3.20
  -3  -5   8    6.00    2.70
  -3  -5   8   15.60    4.70
  -2  -5   8  184.08    9.80
  -2  -5   8  191.68    9.50
  -2  -5   8  188.58    9.50
  -2  -5   8  184.08    8.60
   1   5  -8  118.49    6.30
  -1  -5   8  116.99    6.90
  -1  -5   8  118.99    7.40
  -1  -5   8  109.09    7.60
   0   5  -8  152.98    6.80
  -1   5  -8    2.50    1.90
   1  -5   8    5.30    5.30
  -2   5  -8   12.80    3.20
   2  -5   8    9.40    2.90
  -3   5  -8   25.00    3.70
   3  -5   8   34.20    5.10
  -4   5  -8    3.10    2.10
  -4  -4   8  159.48    7.90
  -4  -4   8  184.08    9.00
  -3  -4   8    7.30    3.10
  -3  -4   8    7.00    3.00
  -3  -4   8   12.80    4.50
  -2  -4   8  317.87   12.60
  -2  -4   8  326.77   13.30
  -2  -4   8  303.37   13.30
  -2  -4   8  316.37   13.80
   1   4  -8    7.80    2.60
  -1  -4   8    4.20    3.30
   0   4  -8    8.90    2.90
  -1   4  -8   12.40    3.80
   1  -4   8    9.20    2.80
  -2   4  -8  113.29    6.10
   2  -4   8  121.09    6.90
  -3   4  -8  165.58    8.40
   3  -4   8  180.38    8.40
  -4   4  -8  117.79    6.00
  -4  -3   8   56.89    5.10
  -4  -3   8   59.09    5.00
  -3  -3   8    5.80    2.80
  -3  -3   8   -0.60    2.50
  -3  -3   8    1.50    2.70
  -2  -3   8   86.39    7.10
  -2  -3   8   91.79    7.20
  -2  -3   8   93.59    7.00
  -2  -3   8  104.29    7.00
   1   3  -8  215.08    9.20
  -1  -3   8  266.37   13.10
   0   3  -8  763.52   25.10
  -1   3  -8  925.51   30.10
   1  -3   8  905.51   30.10
  -2   3  -8  413.56   14.90
   2  -3   8  371.96   14.60
   2  -3   8  369.86   14.60
  -3   3  -8 1406.96   47.40
   3  -3   8 1498.05   47.00
   4  -3   8   37.10    3.70
  -4  -2   8   52.19    4.50
  -4  -2   8   49.50    4.50
  -3  -2   8   58.89    6.10
  -3  -2   8   47.00    6.00
  -3  -2   8   47.50    6.90
  -2  -2   8  874.81   30.30
  -2  -2   8  872.11   29.60
  -2  -2   8  884.21   30.70
  -2  -2   8  908.41   30.50
   1   2  -8 1187.28   38.40
  -1  -2   8 1219.68   39.70
   0   2  -8  650.63   21.90
   1  -2   8  756.62   25.50
   1  -2   8  749.82   25.20
  -2   2  -8 2031.50   63.39
   2  -2   8 1928.61   62.59
   2  -2   8 1986.70   63.19
  -3   2  -8  484.05   18.60
   3  -2   8  536.95   18.60
  -4   2  -8   19.00    3.80
   4  -2   8   21.10    3.70
  -4  -1   8    3.40    1.80
  -4  -1   8    3.90    2.00
  -3  -1   8   16.90    5.90
  -3  -1   8    4.30    2.90
  -3  -1   8    2.80    2.80
  -2  -1   8  501.05   19.30
  -2  -1   8  492.25   18.80
  -2  -1   8  506.05   19.30
   1   1  -8 1198.78   37.30
  -1  -1   8 1089.59   39.60
  -1  -1   8 1181.98   38.20
   0   1  -8  983.90   32.30
   0  -1   8  975.50   33.60
   0  -1   8  982.60   32.50
   1  -1   8  106.79    6.60
   1  -1   8   97.69    6.30
  -2   1  -8   66.09    5.20
   2  -1   8   66.69    5.60
   2  -1   8   73.49    5.80
  -3   1  -8   78.09    5.50
   3  -1   8   85.19    5.60
   4  -1   8    0.80    1.40
  -4   0   8   60.09    4.40
  -4   0   8   54.99    4.50
  -3   0   8   73.19    6.20
  -3   0   8   83.89    9.10
  -3   0   8   78.89    7.30
  -2   0   8   33.70    7.00
  -2   0   8   34.10    5.50
  -2   0   8   32.20    5.90
   1   0  -8   95.79    7.90
  -1   0   8  119.09    8.30
  -1   0   8  121.89    7.40
   0   0   8   18.20    4.40
   0   0   8   11.30    3.00
   0   0   8   16.40    5.60
   1   0   8   65.79    5.60
   1   0   8   71.29    5.90
  -2   0  -8   99.49    6.30
   2   0   8   92.29    6.10
   2   0   8   98.49    8.70
  -3   0  -8  176.68    8.80
   3   0   8  172.48    8.10
   3   0   8  160.78    9.20
   4   0   8   11.30    2.20
  -4   1   8  107.89    5.60
  -4   1   8  105.49    5.90
  -3   1   8  381.76   15.80
  -3   1   8  395.76   15.40
  -2   1   8   68.89    8.20
  -2   1   8   58.29    7.40
  -1   1   8  174.08    9.20
  -1   1   8  187.08    9.30
  -1   1   8  184.98    9.90
   0   1   8   -5.30    2.80
   0   1   8    0.50    2.20
   0   1   8    2.10    3.10
   1   1   8    1.20    2.50
   1   1   8    4.20    2.40
   2   1   8  233.28   10.20
   2   1   8  237.38   10.30
  -3  -1  -8   65.59    5.10
   3   1   8   62.69    4.80
   3   1   8   68.19    4.60
  -4   2   8   -0.70    1.70
  -4   2   8   -1.10    1.60
  -3   2   8   14.40    4.80
  -3   2   8   24.90    4.40
  -2   2   8   73.29    7.70
  -2   2   8   73.39    6.40
  -1   2   8  152.78   11.50
  -1   2   8  179.58    8.80
  -1   2   8  168.88    9.50
   0   2   8    7.70    3.40
   0   2   8   16.40    4.80
   0   2   8    7.40    2.70
   1   2   8    1.80    2.60
   1   2   8    0.00    2.50
  -2  -2  -8  788.62   28.50
   2   2   8  828.52   27.70
   2   2   8  825.32   27.70
  -3  -2  -8   23.40    4.00
   3   2   8   25.30    3.70
   3   2   8   22.50    3.60
  -4   3   8    2.90    1.60
  -4   3   8    0.50    1.50
  -3   3   8    8.20    3.00
  -3   3   8    8.90    2.70
  -2   3   8  350.86   14.80
  -2   3   8  350.16   14.40
  -1   3   8   69.69    8.30
  -1   3   8   69.19    5.90
   0   3   8  338.97   16.50
   0   3   8  329.67   13.60
   0   3   8  304.27   13.50
   1   3   8    5.70    2.70
   1   3   8    5.80    2.70
  -2  -3  -8   11.00    4.30
   2   3   8    3.80    2.20
   2   3   8    5.00    2.10
  -3  -3  -8   70.79    4.90
   3   3   8   58.59    4.00
   3   3   8   62.59    4.10
  -4   4   8    2.80    1.60
  -4   4   8   -1.00    1.60
  -3   4   8    2.00    2.40
  -3   4   8   -2.70    2.00
  -2   4   8    3.80    2.90
  -2   4   8    3.70    3.80
  -2   4   8    5.00    3.90
  -1   4   8  138.59    8.00
   0   4   8  328.87   13.80
   0   4   8  321.17   12.90
   1   4   8  959.20   32.00
   1   4   8  962.90   32.10
  -2  -4  -8  102.19    6.90
   2   4   8  100.99    7.90
   2   4   8  107.39    6.00
  -3  -4  -8   36.40    4.40
   3   4   8   37.80    3.20
   3   4   8   33.40    3.00
  -3   5   8   10.20    3.60
  -3   5   8    6.10    2.40
  -2   5   8   21.20    5.90
  -2   5   8   18.70    5.80
  -1   5   8  602.14   22.00
   0   5   8   15.90    3.20
   0   5   8   17.30    4.30
   1   5   8   29.20    5.60
  -2  -5  -8  204.68    9.10
   2   5   8  202.08    8.50
   2   5   8  201.28    8.30
  -3   6   8   17.10    3.50
  -2   6   8   14.40    5.10
  -2   6   8   27.40    6.00
  -1   6   8  117.29    7.40
   0   6   8    3.40    2.70
   0   6   8    4.70    2.40
   1   6   8    0.30    2.00
  -2  -6  -8  177.18    7.90
   2   6   8  166.28    7.00
  -3   7   8   23.90    3.90
  -2   7   8  288.37   15.90
  -2   7   8  377.86   14.10
  -1   7   8  258.57   11.40
   0   7   8  100.79    7.10
   0   7   8  118.29    6.30
   1   7   8  128.99    6.10
   2   7   8  108.79    4.80
  -1   8   8   48.60    5.10
   0   8   8   31.90    4.50
   1   8   8   46.80    3.40
  -1   9   8  150.48    8.20
   0 -17   9   22.20    2.90
  -1 -16   9    0.40    3.00
   0 -16   9   92.49    6.20
   0 -16   9   87.39    5.10
   1 -16   9  462.85   15.90
   1 -16   9  451.35   15.80
   2 -16   9   18.50    2.50
   2  15  -9   61.39    4.00
  -2 -15   9   70.79    4.00
   1  15  -9    1.80    2.40
  -1 -15   9    1.70    1.80
   0 -15   9    3.90    2.20
   0 -15   9    5.90    2.20
   1 -15   9  383.66   14.10
   1 -15   9  381.06   14.10
   2 -15   9    2.40    1.30
   2  14  -9   32.50    3.60
  -2 -14   9   29.00    3.50
   1  14  -9   -1.60    2.10
  -1 -14   9   -0.30    3.20
  -1 -14   9    6.40    2.60
   0 -14   9  350.36   15.10
   1 -14   9    5.50    1.90
   1 -14   9    1.20    2.60
   2 -14   9   -1.20    1.30
   3 -14   9    0.80    1.30
   2  13  -9   99.29    5.60
  -2 -13   9   97.99    6.10
   1  13  -9   59.39    5.60
  -1 -13   9   69.69    6.40
  -1 -13   9   65.69    5.80
   0  13  -9  675.73   23.90
   0 -13   9  678.83   24.10
   0 -13   9  676.03   24.00
   1 -13   9    1.20    1.90
   1 -13   9   -0.30    3.30
   2 -13   9    4.70    1.80
   3 -13   9  101.29    4.90
   3  12  -9    4.00    1.60
  -3 -12   9    2.30    1.60
   2  12  -9   33.90    4.00
  -2 -12   9   26.60    6.30
  -2 -12   9   32.10    4.40
  -1 -12   9   -0.50    2.40
  -1 -12   9    4.60    2.50
   0 -12   9   99.69    7.10
   0 -12   9  103.39    6.90
   1 -12   9   73.19    7.50
   2 -12   9   33.50    4.30
  -3  12  -9   10.10    7.00
   3 -12   9    5.80    1.70
   3  11  -9   -0.50    1.70
   3  11  -9   -0.90    3.00
  -3 -11   9    0.20    2.00
   2  11  -9  241.28   10.50
  -2 -11   9  230.18   11.10
  -2 -11   9  224.68   11.00
  -1 -11   9   22.60    5.30
  -1 -11   9   17.00    5.00
   0 -11   9   20.20    5.50
   0 -11   9   17.30    4.70
   1 -11   9  359.16   14.20
  -2  11  -9    7.80    3.60
   2 -11   9    8.00    2.20
  -3  11  -9    3.40    2.90
   3 -11   9   -0.30    1.90
   3  10  -9  233.98    9.50
  -3 -10   9  218.68   11.60
  -3 -10   9  216.78    9.80
  -2 -10   9   84.49    7.00
  -2 -10   9   75.89    7.30
  -2 -10   9   64.99    6.40
  -1 -10   9   69.39    8.00
  -1 -10   9   66.59    6.50
  -1 -10   9   75.29    6.50
   0 -10   9  629.74   22.70
   0 -10   9  620.54   22.90
   0 -10   9  658.73   22.10
   1 -10   9 1280.27   42.10
  -2  10  -9    3.90    2.80
   2 -10   9   -2.70    2.30
  -3  10  -9   23.70    4.60
   3 -10   9   30.70    4.30
   3   9  -9  240.58   10.00
  -3  -9   9  234.38   10.80
  -3  -9   9  239.08   10.60
  -2  -9   9  172.58    9.50
  -2  -9   9  174.08    9.10
  -2  -9   9  172.08   10.10
  -1  -9   9   79.29    7.30
  -1  -9   9   97.99    7.70
  -1  -9   9   93.59    6.00
   0  -9   9 1409.26   47.70
   0  -9   9 1515.45   46.80
   0  -9   9 1454.45   47.60
  -2   9  -9  229.58    9.90
   2  -9   9  200.58    9.90
  -3   9  -9   33.00    4.10
   3  -9   9   31.80    5.20
   4   8  -9   81.79    4.50
  -4  -8   9   76.89    4.50
   3   8  -9  138.39    7.90
  -3  -8   9  128.99    8.00
  -3  -8   9  138.09   10.20
  -2  -8   9  339.97   15.10
  -2  -8   9  328.27   13.70
  -2  -8   9  326.67   14.30
  -1  -8   9  124.29    8.20
  -1  -8   9  116.89    6.60
  -1  -8   9  124.49    7.80
  -1  -8   9  110.29    8.00
   0  -8   9  551.54   19.70
   0  -8   9  495.85   19.70
   0  -8   9  571.14   19.00
   1  -8   9   24.30    6.50
   1  -8   9   30.70    5.40
  -2   8  -9   70.39    5.20
   2  -8   9   72.29    6.40
  -3   8  -9   13.40    3.70
   3  -8   9    1.00    3.10
  -4  -7   9   74.49    4.50
   3   7  -9  234.78   10.40
  -3  -7   9  220.08   10.60
  -3  -7   9  209.48   11.50
  -3  -7   9  225.08   11.60
  -2  -7   9   18.90    5.10
  -2  -7   9   35.50    5.70
  -2  -7   9   26.30    6.20
  -1  -7   9    4.60    2.40
  -1  -7   9    0.20    3.60
  -1  -7   9    4.10    2.50
  -1  -7   9    1.20    3.00
   0  -7   9  408.66   15.80
   0  -7   9  397.26   15.60
   0  -7   9  410.16   14.80
   1  -7   9 1405.26   44.10
   1  -7   9 1358.36   44.20
   1  -7   9 1315.67   43.60
  -2   7  -9   94.39    5.50
   2  -7   9   75.69    7.00
   2  -7   9   70.79    7.10
  -3   7  -9   -1.10    1.70
  -4  -6   9    5.90    2.40
  -4  -6   9    4.60    1.70
   3   6  -9  375.76   15.20
  -3  -6   9  394.76   15.70
  -3  -6   9  389.96   15.60
  -3  -6   9  391.16   16.20
  -2  -6   9   13.70    3.50
  -2  -6   9    8.90    2.90
  -2  -6   9   13.40    3.10
  -2  -6   9   19.70    4.40
  -1  -6   9   93.39    7.00
  -1  -6   9  109.29    8.70
  -1  -6   9  114.29    6.40
  -1  -6   9  104.89    7.20
   0  -6   9  356.06   14.20
   0  -6   9  354.56   14.00
   0  -6   9  367.96   13.50
   1  -6   9   76.49    6.40
   1  -6   9   75.79    6.00
   1  -6   9   62.59    7.00
  -2   6  -9   15.70    3.60
   2  -6   9   15.10    5.40
  -3   6  -9  149.99    8.90
   3  -6   9  141.49    7.80
  -4  -5   9   30.80    4.20
  -4  -5   9   28.10    3.30
  -3  -5   9   90.69    7.40
  -3  -5   9  108.09    6.90
  -3  -5   9  102.79    7.00
  -2  -5   9    3.00    2.60
  -2  -5   9    2.00    2.60
  -2  -5   9    0.30    4.00
  -1  -5   9  147.89   10.80
  -1  -5   9  151.98    7.50
  -1  -5   9  145.59    8.00
  -1  -5   9  150.28    8.80
   0  -5   9  196.78    9.40
   0  -5   9  195.58    8.80
   0  -5   9  209.48   10.30
  -1   5  -9   27.60    4.10
   1  -5   9   20.00    5.20
   1  -5   9   25.60    8.30
   1  -5   9   18.50    5.40
  -2   5  -9  420.16   15.70
   2  -5   9  425.56   15.90
  -3   5  -9  198.48    9.20
   3  -5   9  210.28    9.20
  -4  -4   9  202.28    9.20
  -4  -4   9  210.18    8.90
  -3  -4   9  131.29    7.90
  -3  -4   9  124.09    8.20
  -3  -4   9  133.69    7.90
  -2  -4   9  179.08    9.70
  -2  -4   9  185.58    8.70
  -1  -4   9  155.58    9.30
  -1  -4   9  157.18    8.10
  -1  -4   9  159.98    7.70
   0  -4   9  116.59    6.90
   0  -4   9  116.49    6.80
  -1   4  -9    3.90    2.50
   1  -4   9    2.40    2.80
   1  -4   9    1.30    2.60
  -2   4  -9  590.14   20.60
   2  -4   9  605.24   20.70
   2  -4   9  558.54   20.70
  -3   4  -9  286.17   13.30
   3  -4   9  317.07   12.00
   4  -4   9  112.89    5.40
  -4  -3   9   58.59    6.40
  -4  -3   9   54.99    5.60
  -3  -3   9   64.39    6.50
  -3  -3   9   79.89    6.90
  -3  -3   9   72.69    6.20
  -2  -3   9   33.70    5.50
  -2  -3   9   28.20    5.80
  -1  -3   9 1486.15   48.80
  -1  -3   9 1538.15   49.60
  -1  -3   9 1526.45   48.40
   0  -3   9  440.66   16.50
   0  -3   9  468.55   16.30
  -1   3  -9   33.90    3.90
   1  -3   9   30.20    4.70
   1  -3   9   29.20    4.60
  -2   3  -9  335.87   13.20
   2  -3   9  330.67   13.10
   2  -3   9  323.37   12.90
  -3   3  -9    0.00    1.90
   3  -3   9   -0.30    1.90
   4  -3   9   46.90    3.50
  -4  -2   9    1.10    1.60
  -4  -2   9   -0.50    1.80
  -3  -2   9  177.28    9.80
  -3  -2   9  179.78    9.20
  -3  -2   9  179.78    9.60
  -2  -2   9   74.69    7.00
  -2  -2   9   73.49    9.90
  -2  -2   9   66.39    7.00
  -2  -2   9   65.09    7.10
  -1  -2   9    6.20    3.10
  -1  -2   9    7.80    2.70
  -1  -2   9    2.10    3.50
   0  -2   9   24.70    4.30
   0  -2   9   24.60    4.90
  -1   2  -9   60.49    4.90
   1  -2   9   57.89    5.30
   1  -2   9   49.00    5.10
  -2   2  -9  294.67   12.20
   2  -2   9  290.87   11.70
   2  -2   9  287.57   12.00
  -3   2  -9    0.20    1.90
   4  -2   9   46.70    3.20
  -4  -1   9  154.08    7.00
  -4  -1   9  161.78    7.60
  -3  -1   9  352.76   15.30
  -3  -1   9  350.26   14.40
  -3  -1   9  364.16   14.60
  -2  -1   9  202.18   10.50
  -2  -1   9  191.88   10.20
  -2  -1   9  196.68   10.20
  -1  -1   9    2.90    2.60
  -1  -1   9    7.30    4.20
  -1  -1   9    3.70    3.40
   0  -1   9  600.94   20.90
   0  -1   9  580.74   20.40
   1  -1   9 1048.50   33.80
   1  -1   9  988.30   33.40
  -2   1  -9  702.83   25.80
   2  -1   9  707.43   24.20
   2  -1   9  713.83   24.60
  -3   1  -9    6.40    2.10
   3  -1   9    9.80    3.20
   3  -1   9   21.60    5.40
  -4   0   9   54.89    4.00
  -4   0   9   57.19    4.10
  -3   0   9  284.67   12.60
  -3   0   9  289.67   12.20
  -3   0   9  294.17   12.90
  -2   0   9  519.05   19.40
  -2   0   9  536.65   19.50
  -2   0   9  502.55   19.80
  -1   0   9   13.20    3.60
  -1   0   9   18.70    3.70
  -1   0   9   11.10    6.20
   0   0   9  537.55   18.90
   0   0   9  536.45   19.40
   0   0   9  547.25   19.90
  -2   0  -9  168.48    8.70
   2   0   9  181.58    8.50
   2   0   9  182.58    8.60
  -3   0  -9  281.27   11.30
   3   0   9  270.27   10.40
   3   0   9  284.27   10.80
  -4   1   9  112.29    5.80
  -4   1   9  117.69    5.60
  -3   1   9   45.80    4.90
  -3   1   9   52.99    5.80
  -2   1   9    0.40    4.00
  -2   1   9   21.40    6.70
  -2   1   9    2.70    2.80
  -1   1   9  232.18   11.10
  -1   1   9  257.67   10.60
   0   1   9  421.86   16.20
   0   1   9  394.46   15.20
   0   1   9  412.86   15.60
   1   1   9  211.58    9.30
   1   1   9  213.98    9.80
  -2  -1  -9   51.09    4.90
   2   1   9   56.39    4.90
   2   1   9   43.50    5.50
  -3  -1  -9   83.99    5.30
   3   1   9   84.49    4.70
   3   1   9   78.39    4.90
  -4   2   9   90.69    4.70
  -4   2   9   93.39    4.90
  -3   2   9    2.90    2.30
  -3   2   9    1.10    2.20
  -2   2   9   40.00    6.00
  -2   2   9   33.80    6.60
  -1   2   9   42.30    7.10
  -1   2   9   45.50    6.10
   0   2   9  198.88   12.40
   0   2   9  241.98   10.10
   0   2   9  237.08   11.00
   1   2   9   27.30    5.20
   1   2   9   37.80    4.50
  -2  -2  -9  223.98   10.50
   2   2   9  240.98    9.90
   2   2   9  230.38    9.70
  -3  -2  -9    8.20    2.30
   3   2   9   11.30    2.50
  -4   3   9   32.30    3.20
  -3   3   9   28.90    4.20
  -3   3   9   27.00    4.40
  -2   3   9   25.60    7.40
  -2   3   9   15.40    3.60
  -1   3   9  629.44   21.90
  -1   3   9  628.54   23.00
   0   3   9  306.57   13.40
   0   3   9  310.27   13.20
   0   3   9  313.27   12.50
   1   3   9  186.18    9.40
   1   3   9  209.08    9.40
  -2  -3  -9  250.37   11.00
   2   3   9  247.28   10.10
   2   3   9  258.97   10.20
   3   3   9  175.68    6.60
   3   3   9  170.88    6.70
  -3   4   9   13.90    3.90
  -3   4   9   16.50    4.80
  -2   4   9   78.59    9.70
  -1   4   9    0.10    3.00
   0   4   9    8.20    2.70
   0   4   9   12.70    3.20
   1   4   9    2.00    2.10
   1   4   9    1.60    3.20
  -2  -4  -9   16.60    3.70
   2   4   9    9.90    2.80
   2   4   9    7.20    2.20
  -3   5   9   24.80    3.70
  -1   5   9   -0.60    2.90
   0   5   9  249.68   10.10
   0   5   9  234.18   11.30
   1   5   9    2.30    1.80
  -2  -5  -9   29.90    3.80
   2   5   9   26.70    2.80
  -1   6   9   39.20    5.40
   0   6   9   99.19    5.70
   0   6   9   92.19    6.90
   1   6   9   23.90    3.30
   2   6   9    1.90    1.20
  -1   7   9   15.70    3.40
   0   7   9  197.88    8.40
   1   7   9   42.70    3.10
   0 -17  10   -1.10    2.10
  -1 -16  10    9.10    2.70
   0 -16  10   -1.40    1.90
   0 -16  10    3.80    3.80
   1 -16  10   17.00    3.10
   2  15 -10  156.38    6.30
  -2 -15  10  161.28    6.50
   1  15 -10  158.58    6.90
  -1 -15  10  166.28    7.20
  -1 -15  10  128.29    9.10
   0 -15  10  234.98    9.90
   0 -15  10  236.38    9.90
   1 -15  10  101.59    5.50
   1 -15  10  109.49    7.00
   2 -15  10  100.79    5.50
   2  14 -10   27.30    3.10
  -2 -14  10   27.50    3.30
   1  14 -10   83.69    5.50
  -1 -14  10   91.29    6.60
  -1 -14  10   96.59    5.80
   0 -14  10  426.56   16.00
   0 -14  10  425.66   16.10
   1 -14  10    3.00    1.90
   1 -14  10    1.70    3.30
   2 -14  10  145.89    6.60
   2  13 -10   35.60    3.70
  -2 -13  10   32.00    5.30
   1  13 -10  188.98   11.70
   0  13 -10   20.00    4.30
   0 -13  10   15.00    4.20
   0 -13  10   22.10    5.10
   1 -13  10   12.40    3.70
   3 -13  10   94.59    4.70
   3  12 -10    6.00    1.70
  -3 -12  10    4.30    2.00
   2  12 -10  242.78   10.20
  -2 -12  10  246.08   10.80
  -2 -12  10  232.48   10.70
  -1 -12  10  488.75   18.90
  -1 -12  10  509.95   19.00
   0 -12  10   25.20    4.70
   1 -12  10  150.18    7.80
   2 -12  10  307.57   12.20
   3 -12  10    1.10    1.70
   3  11 -10   15.20    4.20
   3  11 -10   15.50    3.00
  -3 -11  10   17.60    3.20
   2  11 -10   84.69    6.20
  -2 -11  10   80.69    6.40
  -1 -11  10   49.90    5.90
  -1 -11  10   47.80    5.60
   0 -11  10  495.75   18.70
   0 -11  10  496.95   18.90
   1 -11  10  643.84   22.90
   2 -11  10  380.76   14.60
   3 -11  10   -1.10    1.90
   3  10 -10   58.79    4.60
  -3 -10  10   63.89    5.90
  -3 -10  10   65.59    4.80
  -2 -10  10   90.29    7.10
  -2 -10  10   94.99    7.30
  -2 -10  10   90.69    6.70
  -1 -10  10    1.40    2.60
  -1 -10  10    3.30    3.40
  -1 -10  10   -0.40    2.70
   0 -10  10  427.16   17.80
   0 -10  10  480.75   17.60
   0 -10  10  455.35   16.40
   1 -10  10  200.28    9.50
   2 -10  10    1.80    2.20
  -3  10 -10    0.70    3.10
   3 -10  10    1.00    2.30
   3   9 -10   69.69    5.00
  -3  -9  10   75.89    5.50
  -3  -9  10   64.89    5.80
  -2  -9  10   18.90    4.90
  -2  -9  10    8.60    2.90
  -2  -9  10    3.60    3.10
  -1  -9  10    5.20    3.10
  -1  -9  10    3.60    2.70
  -1  -9  10    5.10    2.40
  -1  -9  10    3.70    3.20
   0  -9  10  302.77   13.00
   0  -9  10  320.87   13.00
   0  -9  10  294.17   12.60
   1  -9  10  311.77   12.80
  -2   9 -10  193.78    9.10
   2  -9  10  184.28    9.00
   3   8 -10   -0.70    2.50
  -3  -8  10    2.60    2.10
  -3  -8  10   -0.80    2.20
  -2  -8  10  667.53   26.50
  -2  -8  10  660.43   24.20
  -2  -8  10  702.13   28.00
  -1  -8  10 1208.28   49.50
  -1  -8  10 1429.16   46.70
  -1  -8  10 1505.25   47.20
  -1  -8  10 1515.15   45.90
   0  -8  10  392.06   15.60
   0  -8  10  414.96   15.50
   0  -8  10  397.16   14.80
   1  -8  10   50.79    5.70
   1  -8  10   60.59    6.70
   1  -8  10   59.59    6.40
  -2   8 -10   94.89    6.10
   2  -8  10   99.79    7.00
   2  -8  10  100.89    7.50
  -3   8 -10   -2.50    2.20
   4   7 -10   13.90    2.90
  -4  -7  10   17.10    2.70
   3   7 -10    4.80    2.90
  -3  -7  10   -1.00    3.40
  -2  -7  10  344.27   14.60
  -2  -7  10  356.16   14.60
  -2  -7  10  347.57   13.50
  -1  -7  10  356.76   13.30
  -1  -7  10  347.27   14.50
  -1  -7  10  344.07   14.70
  -1  -7  10  338.07   13.90
   0  -7  10  103.49    6.10
   0  -7  10  112.59    7.20
   0  -7  10  100.29    7.30
   1  -7  10    8.80    3.00
   1  -7  10   18.70    5.20
   1  -7  10    4.40    3.00
  -2   7 -10   64.39    5.60
   2  -7  10   59.29    7.50
   2  -7  10   73.39    6.10
  -3   7 -10   54.69    4.40
   3  -7  10   51.69    5.90
  -4  -6  10    4.90    1.60
  -4  -6  10    0.80    2.10
  -3  -6  10   42.40    4.90
  -3  -6  10   26.60    5.80
  -3  -6  10   34.00    7.10
  -2  -6  10  331.87   12.90
  -2  -6  10  332.67   14.40
  -2  -6  10  323.07   13.70
  -2  -6  10  324.27   13.90
  -1  -6  10  589.74   21.70
  -1  -6  10  557.44   21.90
  -1  -6  10  607.44   20.50
  -1  -6  10  585.44   21.00
   0  -6  10  282.57   12.00
   0  -6  10  289.47   11.50
   0  -6  10  300.97   12.80
   1  -6  10   34.80    5.20
   1  -6  10   19.10    4.10
   1  -6  10   24.80    5.20
  -2   6 -10    4.80    2.30
   2  -6  10    1.40    2.70
  -3   6 -10   77.09    5.20
   3  -6  10   78.39    5.50
  -4  -5  10    0.10    1.60
  -3  -5  10   87.99    6.60
  -3  -5  10   99.99    7.10
  -3  -5  10   98.79    7.20
  -2  -5  10  428.16   17.30
  -2  -5  10  416.66   15.70
  -2  -5  10  422.36   16.80
  -2  -5  10  427.76   16.60
  -1  -5  10  370.06   14.60
  -1  -5  10  378.66   15.60
  -1  -5  10  379.86   14.10
   0  -5  10  289.67   11.30
   0  -5  10  279.97   12.70
  -1   5 -10  336.47   13.20
   1  -5  10  350.46   13.60
   1  -5  10  361.76   13.40
  -2   5 -10   50.29    4.70
   2  -5  10   41.30    6.60
   2  -5  10   44.50    5.30
  -3   5 -10   59.79    4.60
   3  -5  10   63.49    4.90
  -4  -4  10    2.50    1.60
  -4  -4  10    1.60    1.90
  -3  -4  10  206.38    9.70
  -3  -4  10  177.88    9.80
  -3  -4  10  191.78    9.60
  -2  -4  10  117.49    7.10
  -2  -4  10  120.99    8.10
  -2  -4  10  110.49    8.00
  -2  -4  10  126.59    7.70
  -1  -4  10  255.97   12.30
  -1  -4  10  259.87   11.30
  -1  -4  10  263.97   10.70
   0  -4  10    1.70    2.50
   0  -4  10    2.50    2.40
   0  -4  10   -0.80    3.80
  -1   4 -10   22.70    4.70
   1  -4  10   25.90    4.70
   1  -4  10   22.70    4.70
  -2   4 -10  422.06   16.40
   2  -4  10  402.06   15.40
   2  -4  10  396.26   15.10
  -3   4 -10   33.60    4.00
   3  -4  10   32.90    4.20
  -4  -3  10    2.10    1.70
  -3  -3  10   78.09    7.30
  -3  -3  10   77.19    6.60
  -3  -3  10   79.79    6.30
  -2  -3  10   55.59    6.20
  -2  -3  10   43.80    5.90
  -2  -3  10   53.69    6.80
  -2  -3  10   50.99    5.60
  -1  -3  10  286.47   12.00
  -1  -3  10  298.37   11.70
  -1  -3  10  279.47   13.10
   0  -3  10  177.48    8.60
   0  -3  10  168.18    8.00
  -1   3 -10  411.96   14.80
   1  -3  10  382.96   15.40
   1  -3  10  381.46   14.40
  -2   3 -10  363.26   14.50
   2  -3  10  387.86   14.60
   2  -3  10  375.96   14.20
  -3   3 -10    0.40    2.00
   3  -3  10    2.80    1.80
  -4  -2  10    8.20    2.60
  -4  -2  10   16.90    3.20
  -3  -2  10   22.40    5.40
  -3  -2  10   23.00    5.20
  -3  -2  10   30.00    4.60
  -2  -2  10 1109.69   36.90
  -2  -2  10 1141.89   37.80
  -2  -2  10 1141.99   38.30
  -2  -2  10 1112.39   38.40
  -1  -2  10   18.50    5.00
  -1  -2  10   16.20    3.00
  -1  -2  10   12.60    4.00
   0  -2  10  258.17   10.50
   0  -2  10  254.07   10.90
  -1   2 -10 1618.44   50.89
   1  -2  10 1578.44   50.79
   1  -2  10 1534.75   50.39
  -2   2 -10  410.36   16.00
   2  -2  10  418.36   15.30
  -3   2 -10   80.69    5.30
   3  -2  10   71.69    4.70
  -4  -1  10   22.60    3.00
  -4  -1  10   17.00    2.90
  -3  -1  10  137.89    8.00
  -3  -1  10  123.99    8.20
  -3  -1  10  137.99    7.80
  -2  -1  10  200.38   10.10
  -2  -1  10  190.98   10.40
  -2  -1  10  207.48   10.20
  -2  -1  10  195.18   10.60
  -1  -1  10    9.30    4.50
  -1  -1  10   13.00    2.90
  -1  -1  10   10.10    3.30
   0  -1  10  682.53   24.00
   0  -1  10  730.43   24.60
  -1   1 -10  744.43   25.50
   1  -1  10  710.53   25.00
   1  -1  10  721.13   24.80
  -2   1 -10   14.70    4.10
   2  -1  10   13.90    3.80
   2  -1  10   10.20    2.40
  -3   1 -10   35.60    4.00
   3  -1  10   44.90    5.40
   3  -1  10   42.20    3.70
  -4   0  10    0.30    1.70
  -4   0  10    0.20    1.80
  -3   0  10  443.26   16.90
  -3   0  10  449.06   17.40
  -3   0  10  453.05   16.60
  -2   0  10   30.70    6.30
  -2   0  10   31.70    6.40
  -2   0  10   20.60    4.00
  -1   0  10    3.50    2.50
  -1   0  10    5.60    2.70
   0   0  10    1.20    2.20
   0   0  10    6.40    2.70
   1   0  10  191.78    8.90
   1   0  10  194.28    9.20
  -2   0 -10   52.49    5.10
   2   0  10   68.89    5.20
   2   0  10   71.19    5.10
  -3   0 -10   -2.20    2.10
   3   0  10    1.40    1.40
  -4   1  10   25.00    3.10
  -4   1  10   19.40    3.10
  -3   1  10    3.30    2.30
  -3   1  10   -0.20    2.20
  -2   1  10   78.39    7.70
  -2   1  10   78.09    7.10
  -2   1  10   78.49    7.80
  -1   1  10   58.99    5.50
  -1   1  10   59.69    6.70
   0   1  10   37.10    5.50
   0   1  10   31.80    4.20
   1   1  10  125.19    7.10
  -2  -1 -10  205.28   10.80
   2   1  10  220.38    9.40
   2   1  10  227.58   10.10
  -3  -1 -10   20.20    3.80
   3   1  10   24.00    3.60
   3   1  10   24.20    2.50
  -3   2  10   24.60    4.10
  -3   2  10   27.90    4.40
  -2   2  10   92.19    8.20
  -2   2  10   87.99    8.40
  -1   2  10   -5.50    2.70
  -1   2  10   -2.30    3.90
   0   2  10  222.38    9.70
   0   2  10  213.98   10.10
   1   2  10    2.70    2.10
   1   2  10    2.20    2.40
  -2  -2 -10  138.39    7.30
   2   2  10  145.49    6.90
   2   2  10  150.28    6.80
   3   2  10   44.60    3.10
   3   2  10   40.50    3.80
  -3   3  10   30.90    4.80
  -3   3  10   25.40    4.40
  -1   3  10    4.60    3.90
  -1   3  10   10.10    3.10
   0   3  10   -0.50    2.10
   0   3  10    3.70    3.10
   0   3  10    0.80    3.40
   1   3  10  147.49    9.90
   1   3  10  176.08   10.60
  -2  -3 -10    0.90    2.00
   2   3  10   -0.60    1.80
   2   3  10   -1.50    1.50
  -3   4  10  135.39    6.70
  -1   4  10   45.00    6.70
   0   4  10  164.88    9.50
   0   4  10  194.08    8.20
   1   4  10  156.88   10.10
   1   4  10  172.28    7.40
  -2  -4 -10  167.38    7.50
   2   4  10  161.18    7.30
   2   4  10  159.48    7.10
  -1   5  10   -1.80    3.70
   0   5  10  104.09    5.80
   1   5  10  329.87   12.00
   2   5  10   22.50    2.30
  -1   6  10  193.28   10.40
   0   6  10  123.39    6.00
  -1  -6 -10  239.48    9.90
   1   6  10  237.38    8.80
  -1 -16  11  159.28    6.80
   0 -16  11  114.29    6.70
   0 -16  11  122.99    6.00
   1 -16  11  487.75   17.10
  -1 -15  11   56.39    4.20
   0 -15  11    1.00    2.30
   0 -15  11    1.80    1.80
   1 -15  11    0.10    2.80
   2  14 -11   84.59    4.50
  -2 -14  11   83.19    4.70
   1  14 -11   50.79    4.10
  -1 -14  11   40.10    4.50
  -1 -14  11   52.39    5.00
   0 -14  11  236.08   10.20
   0 -14  11  233.68   10.20
   1 -14  11    0.20    1.80
   2 -14  11    7.40    2.50
   2  13 -11   61.49    4.30
  -2 -13  11   59.79    4.40
  -2 -13  11   51.59    5.40
   1  13 -11    3.90    2.50
  -1 -13  11    3.80    2.30
  -1 -13  11    2.70    2.30
   0 -13  11   88.99    7.10
   0 -13  11   85.09    6.10
   2 -13  11   19.10    3.20
   3  12 -11    5.10    1.60
  -3 -12  11    4.70    1.50
   2  12 -11   11.90    3.60
  -2 -12  11   13.30    4.30
  -2 -12  11   11.30    3.60
  -1 -12  11   97.69    6.90
  -1 -12  11  104.79    7.00
   0 -12  11   70.49    5.90
   0 -12  11   86.69    7.70
   1 -12  11   91.09    6.20
   2 -12  11   29.00    3.80
   3 -12  11   -0.70    2.30
   3  11 -11    8.10    2.00
  -3 -11  11   15.60    4.50
  -3 -11  11   10.60    3.30
  -2 -11  11    4.90    2.70
  -2 -11  11    3.50    2.40
  -2 -11  11    5.20    2.10
  -1 -11  11  242.78   11.20
  -1 -11  11  249.18   11.70
  -1 -11  11  236.88   11.50
   0 -11  11   23.80    5.70
   0 -11  11   21.90    4.50
   1 -11  11  171.28    8.60
   2 -11  11   64.29    5.00
   3  10 -11   41.80    3.90
  -3 -10  11   46.10    4.90
  -3 -10  11   41.50    4.50
  -2 -10  11   -1.00    2.20
  -2 -10  11    3.00    2.40
  -2 -10  11   -3.40    2.50
  -1 -10  11  479.55   18.50
  -1 -10  11  491.15   17.50
  -1 -10  11  468.25   18.00
   0 -10  11 1238.68   41.60
   0 -10  11 1265.37   40.40
   0 -10  11 1227.48   41.00
   1 -10  11  322.57   13.20
   2 -10  11  108.69    6.50
   3   9 -11    2.70    2.10
  -3  -9  11    5.30    2.10
  -3  -9  11    6.50    2.00
  -2  -9  11   95.09    6.60
  -2  -9  11   90.79    6.80
  -2  -9  11   98.89    7.60
  -1  -9  11 1865.11   62.09
  -1  -9  11 1924.01   61.69
  -1  -9  11 1932.71   61.19
   0  -9  11  345.47   13.10
   0  -9  11  337.47   13.90
   0  -9  11  338.57   14.10
   1  -9  11   18.60    4.00
   1  -9  11   24.10    5.30
   1  -9  11   15.20    5.00
   2  -9  11  135.69    7.60
  -3   9 -11  104.39    7.40
   3   8 -11  105.49    6.10
  -3  -8  11   97.29    6.20
  -3  -8  11  103.49    6.00
  -3  -8  11   97.09    6.50
  -2  -8  11  533.75   19.90
  -2  -8  11  528.35   19.80
  -2  -8  11  519.95   20.40
  -1  -8  11  460.95   19.00
  -1  -8  11  487.55   18.30
  -1  -8  11  488.75   17.60
  -1  -8  11  496.55   18.90
   0  -8  11  373.86   14.90
   0  -8  11  357.56   14.30
   0  -8  11  360.26   13.70
   1  -8  11   38.30    5.00
   1  -8  11   27.80    5.80
   1  -8  11   43.70    5.90
  -2   8 -11  123.49    7.80
   2  -8  11  141.19    8.50
   2  -8  11  129.29    7.70
  -3   8 -11   -1.40    2.70
   3   7 -11   32.20    5.00
  -3  -7  11   34.50    4.50
  -3  -7  11   29.70    4.20
  -3  -7  11   32.50    4.70
  -2  -7  11   10.70    3.40
  -2  -7  11   13.70    4.50
  -2  -7  11    8.10    3.10
  -2  -7  11   13.60    4.40
  -1  -7  11    4.80    2.50
  -1  -7  11    2.40    2.70
  -1  -7  11    5.00    2.70
   0  -7  11   83.99    9.70
   0  -7  11  100.19    8.90
   1  -7  11  104.89    6.40
   1  -7  11  105.89    6.90
   1  -7  11  107.99    7.50
  -2   7 -11   70.19    6.80
   2  -7  11   70.69    6.20
  -3   7 -11    7.00    2.60
   3  -7  11    8.40    2.70
  -4  -6  11    1.30    2.00
  -4  -6  11    2.10    1.60
  -3  -6  11   54.29    5.20
  -3  -6  11   60.29    5.60
  -3  -6  11   51.09    5.00
  -2  -6  11    3.80    2.70
  -2  -6  11    7.50    2.60
  -2  -6  11    3.30    3.20
  -2  -6  11    3.30    2.60
  -1  -6  11    5.60    2.50
  -1  -6  11    2.50    2.30
  -1  -6  11    7.00    3.20
   0  -6  11  364.26   14.60
   0  -6  11  389.26   15.30
   0  -6  11  381.86   14.60
   1  -6  11    3.20    2.50
   1  -6  11    5.60    2.40
   1  -6  11    5.40    4.30
  -2   6 -11    8.50    2.60
   2  -6  11   13.60    4.30
   2  -6  11    7.70    4.10
  -3   6 -11  200.68    8.80
   3  -6  11  190.58    8.20
  -4  -5  11   48.70    3.50
  -4  -5  11   41.80    3.90
  -3  -5  11    3.70    2.20
  -3  -5  11    6.60    2.60
  -3  -5  11    2.10    2.40
  -2  -5  11   23.30    5.70
  -2  -5  11   36.70    6.10
  -2  -5  11   28.30    5.30
  -1  -5  11    4.20    2.30
  -1  -5  11    5.90    2.40
  -1  -5  11   -0.60    3.00
   0  -5  11   -0.70    2.30
   0  -5  11   -4.30    2.30
   0  -5  11   -4.30    3.40
   1  -5  11    2.60    2.50
   1  -5  11    4.60    2.70
  -2   5 -11   18.50    4.40
   2  -5  11   23.00    4.30
  -3   5 -11   16.90    3.80
   3  -5  11   19.90    3.50
  -4  -4  11    2.90    1.60
  -4  -4  11    3.50    1.40
  -3  -4  11   37.70    4.80
  -3  -4  11   37.20    4.80
  -3  -4  11   38.20    5.50
  -2  -4  11   80.19    7.20
  -2  -4  11   85.89    6.70
  -2  -4  11   94.89    7.50
  -2  -4  11   82.59    6.20
  -1  -4  11  631.34   23.60
  -1  -4  11  615.84   21.40
  -1  -4  11  611.24   22.10
   0  -4  11   -5.90    5.00
   0  -4  11   -0.90    2.70
   0  -4  11   -0.60    3.10
  -1   4 -11    9.60    3.10
   1  -4  11    4.80    2.40
   1  -4  11    2.90    2.20
  -2   4 -11    0.70    2.40
   2  -4  11   -1.10    2.10
   2  -4  11   -0.20    2.60
  -3   4 -11    1.50    2.20
   3  -4  11   -0.20    1.60
  -4  -3  11   43.10    3.70
  -4  -3  11   55.79    3.60
  -3  -3  11  161.88    8.50
  -3  -3  11  170.08    8.30
  -3  -3  11  164.18    8.70
  -2  -3  11   29.10    5.90
  -2  -3  11   38.90    5.80
  -2  -3  11   22.20    6.50
  -2  -3  11   22.00    5.00
  -1  -3  11  333.27   13.60
  -1  -3  11  334.57   14.60
  -1  -3  11  332.67   13.00
   0  -3  11   99.49    6.50
   0  -3  11  103.09    6.20
  -1   3 -11   29.50    5.30
   1  -3  11   22.70    4.20
   1  -3  11   20.80    4.30
  -2   3 -11   80.09    5.90
   2  -3  11   80.19    5.70
   2  -3  11   76.79    5.60
  -3   3 -11   19.90    3.90
   3  -3  11   24.30    3.00
  -4  -2  11   20.40    2.90
  -4  -2  11   15.50    2.90
  -3  -2  11   80.59    6.00
  -3  -2  11   76.39    5.90
  -3  -2  11   81.59    5.80
  -2  -2  11  510.25   19.10
  -2  -2  11  517.25   19.30
  -2  -2  11  497.95   18.30
  -2  -2  11  517.85   19.80
  -1  -2  11   43.40    4.70
  -1  -2  11   33.60    7.40
  -1  -2  11   43.10    5.60
   0  -2  11    0.50    2.50
   0  -2  11    2.20    2.20
  -1   2 -11   76.39    5.80
   1  -2  11   67.99    5.30
   1  -2  11   61.89    5.50
  -2   2 -11   51.99    5.00
   2  -2  11   52.69    5.00
   2  -2  11   62.29    5.10
  -3   2 -11    5.90    2.40
   3  -2  11    1.90    1.50
  -3  -1  11   16.10    4.80
  -3  -1  11    5.30    2.10
  -3  -1  11    4.80    2.20
  -2  -1  11  232.48   11.00
  -2  -1  11  214.18   11.00
  -2  -1  11  208.18   11.00
  -2  -1  11  211.38   10.30
  -1  -1  11  368.16   14.60
  -1  -1  11  358.66   13.70
   0  -1  11  260.97   11.10
   0  -1  11  255.67   10.80
  -1   1 -11   77.49    6.60
   1  -1  11   91.09    5.90
   1  -1  11   87.59    8.40
  -2   1 -11   19.30    4.40
   2  -1  11   22.10    3.70
   2  -1  11   11.70    3.90
  -3   1 -11  202.68    8.60
   3  -1  11  198.58    7.80
  -3   0  11    0.00    2.00
  -3   0  11    2.50    2.30
  -2   0  11  331.67   13.80
  -2   0  11  315.47   13.30
  -1   0  11  658.33   22.90
  -1   0  11  670.53   23.40
   0   0  11  723.33   24.80
   0   0  11  707.33   24.50
  -1   0 -11    1.60    2.70
   1   0  11    2.60    2.00
   1   0  11    4.00    2.30
  -2   0 -11   55.69    5.40
   2   0  11   60.09    4.20
   2   0  11   57.19    4.30
   3   0  11  506.35   17.00
  -3   1  11   10.60    3.90
  -1   1  11  403.06   15.00
  -1   1  11  388.86   15.40
   0   1  11    2.30    2.40
   0   1  11    5.10    2.80
  -1  -1 -11  183.98    9.30
   1   1  11  176.38    8.30
   1   1  11  186.68    8.60
  -2  -1 -11   24.40    4.30
   2   1  11   12.50    3.20
   2   1  11   17.90    2.90
  -3   2  11   16.30    3.00
  -1   2  11  105.99    6.70
   0   2  11  602.54   21.50
   0   2  11  624.14   21.30
  -1  -2 -11  169.38    9.20
   1   2  11  187.88    8.40
   1   2  11  185.58    8.40
  -2  -2 -11  120.69    6.60
   2   2  11  110.99    5.60
  -1   3  11  124.99    7.30
  -1  -3 -11    1.80    2.70
   1   3  11    2.80    2.40
   1   3  11   -0.80    1.50
  -2  -3 -11    1.90    2.60
   2   3  11   -2.50    2.00
   2   3  11    8.20    2.30
   0   4  11   28.70    3.90
  -1  -4 -11   93.39    6.00
   1   4  11   90.69    4.80
   2   4  11    9.30    2.10
   0   5  11   53.19    4.20
   1   5  11   47.60    3.30
   0 -16  12  178.28    7.40
   1 -16  12   79.39    4.30
   1  15 -12   38.90    4.00
  -1 -15  12   32.80    4.20
  -1 -15  12   38.90    4.00
   0 -15  12   17.30    3.10
   1 -15  12  130.29    6.20
   2 -15  12   46.90    3.30
   2  14 -12   83.59    4.40
  -2 -14  12   91.29    4.60
   1  14 -12    0.20    2.00
  -1 -14  12    0.10    2.00
  -1 -14  12    4.90    2.30
   0 -14  12   75.09    5.10
   1 -14  12  253.47   10.60
   2 -14  12   36.50    3.40
   2  13 -12   16.40    2.80
  -2 -13  12   17.70    3.30
  -2 -13  12   27.30    4.20
  -1 -13  12    5.70    2.40
  -1 -13  12   11.10    3.90
   0 -13  12   11.70    3.90
   1 -13  12  108.49    6.20
   2 -13  12   33.50    3.40
   2  12 -12   17.00    3.20
  -2 -12  12   12.50    3.60
  -2 -12  12    9.70    2.40
  -1 -12  12    3.80    2.60
   0 -12  12   40.00    4.70
   1 -12  12   13.60    4.20
   2 -12  12  107.99    5.90
   3  11 -12   47.50    3.70
  -3 -11  12   53.19    3.70
  -3 -11  12   46.20    5.20
  -2 -11  12  171.48    8.30
  -2 -11  12  172.18    8.70
  -2 -11  12  179.28    8.40
  -1 -11  12   -2.20    3.10
  -1 -11  12   -3.20    2.40
  -1 -11  12    1.30    3.00
   0 -11  12   48.10    4.70
   0 -11  12   53.59    5.40
   1 -11  12   21.60    4.50
   2 -11  12    4.50    2.10
   3  10 -12    7.10    2.10
  -3 -10  12    4.90    1.90
  -2 -10  12  260.57   11.90
  -2 -10  12  270.47   11.10
  -2 -10  12  254.57   11.20
  -1 -10  12  139.49    8.70
  -1 -10  12  126.09    6.90
  -1 -10  12  140.09    8.00
  -1 -10  12  138.29    8.90
   0 -10  12    1.30    2.30
   0 -10  12   -3.70    2.00
   0 -10  12   -4.30    3.30
   1 -10  12   66.59    5.70
   1 -10  12   55.09    5.50
   2 -10  12    4.10    2.50
   3   9 -12    5.20    2.10
  -3  -9  12    1.20    2.10
  -3  -9  12    4.90    2.00
  -2  -9  12   27.00    5.30
  -2  -9  12   29.40    4.80
  -1  -9  12   13.50    3.10
  -1  -9  12   11.30    3.50
  -1  -9  12   22.40    6.20
  -1  -9  12   11.40    3.90
   0  -9  12    6.00    3.00
   0  -9  12    8.40    2.50
   0  -9  12   12.30    3.60
   1  -9  12   97.19    6.20
   1  -9  12   90.69    7.20
   1  -9  12  106.19    7.10
   2  -9  12  104.39    7.50
   3   8 -12   37.10    4.30
  -3  -8  12   28.50    4.00
  -3  -8  12   37.20    6.00
  -3  -8  12   31.00    3.70
  -2  -8  12  376.96   14.70
  -2  -8  12  363.06   14.70
  -2  -8  12  352.36   15.20
  -1  -8  12  113.79    8.00
  -1  -8  12  117.09    7.60
  -1  -8  12  117.19    6.80
   0  -8  12   19.20    5.20
   0  -8  12   19.20    4.90
   0  -8  12   26.90    4.00
   1  -8  12  545.65   19.40
   1  -8  12  545.25   20.00
   1  -8  12  530.65   18.90
   3   7 -12  376.76   14.00
  -3  -7  12  362.06   14.10
  -3  -7  12  379.76   14.20
  -3  -7  12  391.36   18.10
  -2  -7  12  725.73   24.30
  -2  -7  12  685.63   25.60
  -2  -7  12  710.23   25.00
  -2  -7  12  700.53   25.00
  -1  -7  12   -0.90    2.70
  -1  -7  12    3.80    2.30
  -1  -7  12    4.90    2.60
   0  -7  12   42.50    4.50
   0  -7  12   41.30    6.00
   0  -7  12   40.40    5.10
   1  -7  12  903.21   31.50
   1  -7  12  941.71   30.60
   1  -7  12  928.81   31.00
   2  -7  12    4.80    2.40
   3  -7  12   10.50    2.60
  -3  -6  12  201.28    9.70
  -3  -6  12  187.28    9.20
  -3  -6  12  197.88    8.80
  -2  -6  12   15.90    5.60
  -2  -6  12   14.20    3.10
  -2  -6  12   18.10    5.10
  -2  -6  12   22.40    4.10
  -1  -6  12  158.78    9.40
  -1  -6  12  131.69    8.80
  -1  -6  12  139.29    7.40
   0  -6  12  601.74   20.90
   0  -6  12  573.84   21.70
   1  -6  12    1.60    2.20
   1  -6  12    5.90    2.50
  -2   6 -12   43.90    5.70
   2  -6  12   49.70    4.90
  -3   6 -12    0.40    3.20
   3  -6  12    0.10    1.90
  -3  -5  12   60.19    5.20
  -3  -5  12   59.39    4.90
  -3  -5  12   64.59    6.30
  -2  -5  12   41.50    6.40
  -2  -5  12   29.60    4.70
  -2  -5  12   16.80    4.40
  -1  -5  12  109.29    6.60
  -1  -5  12  123.39    7.40
  -1  -5  12  122.79    8.40
   0  -5  12  668.63   25.20
   0  -5  12  709.83   23.80
   0  -5  12  697.83   24.20
   1  -5  12  149.49    7.80
   1  -5  12  149.99    7.60
  -2   5 -12  114.99    7.20
   2  -5  12  123.19    9.10
   2  -5  12  124.29    6.80
  -3   5 -12  101.39    6.60
   3  -5  12   94.69    5.00
  -3  -4  12    5.70    2.40
  -3  -4  12    8.00    2.40
  -3  -4  12   13.10    3.80
  -2  -4  12  188.48   10.20
  -2  -4  12  188.38    9.90
  -2  -4  12  183.38    9.30
  -2  -4  12  172.58    8.40
  -1  -4  12   72.19    5.90
  -1  -4  12   58.79    5.10
  -1  -4  12   55.39    7.30
   0  -4  12   32.40    5.00
   0  -4  12   34.70    5.00
   1  -4  12    6.30    2.30
   1  -4  12    1.40    2.20
  -2   4 -12   65.29    5.80
   2  -4  12   83.69    5.50
  -3   4 -12   95.49    6.60
   3  -4  12   96.39    5.00
  -3  -3  12  132.19    6.80
  -3  -3  12  128.99    7.30
  -3  -3  12  121.19    6.70
  -2  -3  12   18.60    4.80
  -2  -3  12   14.80    4.90
  -1  -3  12  420.56   15.40
  -1  -3  12  416.66   17.30
  -1  -3  12  417.96   16.30
   0  -3  12    0.40    2.30
   0  -3  12    1.70    2.10
  -1   3 -12   -2.10    4.70
   1  -3  12   -0.90    2.20
   1  -3  12   -1.60    2.10
  -2   3 -12  106.99    6.60
   2  -3  12  108.29    5.80
   3  -3  12   48.80    3.70
  -3  -2  12   11.20    3.90
  -3  -2  12    3.90    2.10
  -3  -2  12    6.50    2.40
  -2  -2  12    7.20    2.80
  -2  -2  12    8.30    3.20
  -2  -2  12    7.40    2.90
  -1  -2  12   31.10    4.50
  -1  -2  12   19.20    6.00
   0  -2  12   89.79    6.10
   0  -2  12   98.29    6.50
  -1   2 -12   41.30    6.10
   1  -2  12   41.30    5.60
   1  -2  12   46.50    4.70
  -2   2 -12  139.19    7.10
   2  -2  12  132.09    6.40
   2  -2  12  124.89    6.50
   3  -2  12   62.29    3.80
  -3  -1  12    9.80    2.80
  -3  -1  12   20.40    6.40
  -3  -1  12   11.30    3.80
  -2  -1  12   -1.10    2.80
  -1  -1  12   78.19    6.20
  -1  -1  12   76.59    5.80
   0  -1  12  789.42   27.50
   0  -1  12  765.92   26.70
  -1   1 -12   42.60    5.10
   1  -1  12   55.49    7.10
   1  -1  12   40.80    4.20
  -2   1 -12    9.20    4.40
   2  -1  12   20.60    3.10
   2  -1  12   17.60    3.20
  -3   0  12   63.09    6.20
  -3   0  12   60.39    4.90
  -2   0  12    3.20    3.50
  -2   0  12    6.80    3.00
  -1   0  12  300.17   11.90
  -1   0  12  294.77   12.30
   0   0  12  264.37   10.70
   0   0  12  256.37   11.00
  -1   0 -12   36.00    5.40
   1   0  12   54.29    4.40
   1   0  12   47.60    4.70
  -2   0 -12    7.40    2.80
   2   0  12    9.40    3.00
   2   0  12   11.00    3.20
  -3   1  12   30.30    5.10
  -1   1  12   17.10    5.00
   0   1  12    8.00    2.30
   0   1  12    2.30    2.60
  -1  -1 -12  117.49    7.20
   1   1  12  127.79    6.30
   1   1  12  122.49    6.50
  -2  -1 -12  100.09    6.20
   2   1  12   89.99    4.70
   2   1  12   88.39    5.00
  -1   2  12    7.30    2.70
   0   2  12   84.99    6.20
   0   2  12   74.09    4.90
  -1  -2 -12   31.80    5.20
   1   2  12   34.30    3.40
   1   2  12   32.80    4.30
   2   2  12    3.80    1.40
   2   2  12   -0.70    1.80
   0   3  12  282.97   10.70
  -1  -3 -12    8.30    3.20
   1   3  12    7.70    1.90
   0   4  12   94.99    5.00
   1   4  12    4.80    1.30
   0 -16  13   22.40    3.10
   1  15 -13  116.99    5.60
  -1 -15  13  112.49    5.60
   0 -15  13   42.90    4.90
   1 -15  13    1.30    1.30
   1  14 -13  111.59    5.70
  -1 -14  13  122.39    6.10
  -1 -14  13  103.89    6.40
   0 -14  13    0.10    1.50
   1 -14  13    9.40    2.80
   2 -14  13    0.90    1.50
   2  13 -13  100.79    4.80
  -2 -13  13   97.59    5.40
  -2 -13  13   98.69    5.40
  -1 -13  13  317.57   12.80
  -1 -13  13  289.87   12.00
   0 -13  13   31.00    7.10
   1 -13  13    0.90    2.90
   2 -13  13    4.40    2.60
   2  12 -13  115.69    6.10
  -2 -12  13  123.29    6.30
  -2 -12  13  117.39    6.20
  -1 -12  13    5.70    2.30
  -1 -12  13   -1.10    3.20
   0 -12  13  234.68   11.70
   1 -12  13   11.70    3.40
   2 -12  13   31.20    3.90
  -2 -11  13   90.39    5.80
  -2 -11  13   92.99    6.90
  -2 -11  13   97.89    5.90
  -1 -11  13   21.00    7.40
  -1 -11  13   33.50    5.10
   0 -11  13    0.60    2.00
   0 -11  13   -3.70    2.00
   1 -11  13   45.80    4.70
   2 -11  13  106.89    6.10
   3  10 -13   11.30    3.40
  -3 -10  13    8.20    2.00
  -2 -10  13    5.60    2.70
  -2 -10  13    1.50    2.10
  -2 -10  13    3.30    2.00
  -1 -10  13   12.50    3.10
  -1 -10  13   16.30    3.70
  -1 -10  13   19.70    4.70
   0 -10  13  157.88    8.50
   0 -10  13  165.58    8.50
   0 -10  13  145.89    7.30
   1 -10  13   14.50    4.10
   1 -10  13   19.00    4.60
   3   9 -13   33.70    3.60
  -3  -9  13   22.60    3.60
  -3  -9  13   29.80    4.80
  -2  -9  13   91.09    6.40
  -2  -9  13   81.69    6.10
  -2  -9  13   88.09    5.80
  -1  -9  13    7.20    2.70
  -1  -9  13   15.90    4.60
  -1  -9  13   11.80    3.30
   0  -9  13  108.09    6.20
   0  -9  13   96.29    6.50
   0  -9  13   94.29    6.90
   1  -9  13  141.49    7.10
   1  -9  13  127.59    7.70
   1  -9  13  146.89    7.70
   2  -9  13  283.17   11.90
   3   8 -13  283.77   10.90
  -3  -8  13  291.37   11.60
  -3  -8  13  305.37   11.70
  -3  -8  13  296.17   11.60
  -2  -8  13  393.66   16.30
  -2  -8  13  356.96   15.40
  -2  -8  13  361.26   14.40
  -1  -8  13   -0.10    3.00
  -1  -8  13    5.40    2.80
  -1  -8  13   -1.30    2.20
   0  -8  13  368.26   14.40
   0  -8  13  354.96   14.70
   0  -8  13  341.27   14.00
   1  -8  13   52.09    4.90
   1  -8  13   52.29    6.50
   1  -8  13   44.40    4.80
   2  -8  13   15.20    4.40
   3   7 -13   81.29    6.40
  -3  -7  13   86.09    6.20
  -3  -7  13   82.99    5.00
  -3  -7  13   72.89    5.10
  -2  -7  13    8.90    2.80
  -2  -7  13    4.30    3.40
  -2  -7  13    9.30    3.00
  -1  -7  13   18.60    4.00
  -1  -7  13   22.10    6.40
  -1  -7  13   21.20    5.40
   0  -7  13  100.19    7.70
   0  -7  13   94.19    6.60
   0  -7  13  102.09    6.00
   1  -7  13   23.70    3.70
   1  -7  13   20.30    4.60
   2  -7  13   43.80    4.40
  -3  -6  13    6.70    2.30
  -3  -6  13    3.00    2.90
  -3  -6  13    1.40    2.30
  -2  -6  13    2.80    2.50
  -2  -6  13    3.80    2.40
  -2  -6  13    2.90    2.60
  -2  -6  13    2.20    3.90
  -1  -6  13   -1.70    2.60
  -1  -6  13    1.10    2.30
  -1  -6  13    0.60    2.00
   0  -6  13  612.34   22.40
   0  -6  13  603.04   21.70
   0  -6  13  615.54   23.00
   1  -6  13    6.40    2.40
   1  -6  13    3.60    2.20
   2  -6  13    6.60    2.60
   2  -6  13   15.40    3.50
   3  -6  13   19.50    3.70
  -3  -5  13    0.60    1.90
  -3  -5  13    0.00    2.30
  -3  -5  13   -1.70    2.20
  -2  -5  13   84.89    6.60
  -2  -5  13   77.59    6.00
  -1  -5  13   73.49    5.50
  -1  -5  13   78.89    7.20
  -1  -5  13   78.69    6.10
   0  -5  13   54.69    5.10
   0  -5  13   41.40    4.50
   1  -5  13   57.89    5.20
   1  -5  13   59.79    4.80
   2  -5  13   20.90    3.70
   2  -5  13   18.60    4.00
   3  -5  13   35.40    3.20
  -3  -4  13   56.29    4.50
  -3  -4  13   62.39    6.80
  -2  -4  13   71.79    5.80
  -2  -4  13   64.29    5.10
  -1  -4  13  378.46   14.20
  -1  -4  13  370.56   15.00
  -1  -4  13  390.06   15.90
   0  -4  13    2.80    2.20
   0  -4  13    2.60    2.00
   1  -4  13   45.80    4.60
   1  -4  13   54.59    5.00
   2  -4  13   82.19    5.00
   2  -4  13   81.89    5.00
   3  -4  13    2.70    1.40
  -3  -3  13  106.29    5.90
  -3  -3  13  113.79    6.60
  -3  -3  13  107.49    6.00
  -2  -3  13   -1.90    2.20
  -2  -3  13    2.70    2.40
  -2  -3  13   14.80    5.00
  -1  -3  13   22.60    4.50
  -1  -3  13   12.40    4.20
  -1  -3  13   17.50    4.00
   0  -3  13   64.09    5.10
   0  -3  13   63.39    5.30
   1  -3  13  165.28    8.70
   1  -3  13  165.58    9.60
  -2   3 -13  119.09    8.20
   2  -3  13  124.89    6.10
   2  -3  13  135.39    6.50
  -3  -2  13   94.19    5.70
  -3  -2  13   91.99    5.40
  -2  -2  13  148.19    7.90
  -2  -2  13  167.78    7.60
  -2  -2  13  147.09    8.70
  -1  -2  13   18.80    4.10
  -1  -2  13   13.70    4.50
   0  -2  13  371.86   13.80
   0  -2  13  352.36   14.00
   1  -2  13  378.26   14.40
   1  -2  13  370.06   13.90
  -2   2 -13   21.40    6.20
   2  -2  13   30.10    3.30
   2  -2  13   32.70    3.20
  -3  -1  13  194.78    8.10
  -2  -1  13   -2.80    2.50
  -2  -1  13    0.90    3.40
  -1  -1  13  403.96   15.50
  -1  -1  13  397.16   14.80
   0  -1  13  152.28    7.30
   0  -1  13  148.39    7.70
   1  -1  13  642.04   22.20
   1  -1  13  671.53   22.60
   2  -1  13   86.89    4.60
   2  -1  13   84.39    4.70
  -1   0  13   65.19    4.80
  -1   0  13   66.39    5.90
   0   0  13    9.80    3.40
   0   0  13    5.90    2.30
   1   0  13  165.18    7.40
   1   0  13  162.58    7.10
   2   0  13   47.70    5.00
  -1   1  13   98.49    8.70
  -1   1  13  109.99    5.80
   0   1  13  424.46   15.00
   0   1  13  420.96   15.30
   1   1  13  100.49    5.20
   1   1  13  107.49    5.00
   2   1  13    1.10    1.30
   2   1  13    3.00    1.80
   0   2  13   24.80    3.10
   1   2  13   47.20    3.60
   1   2  13   55.59    4.90
   0   3  13   36.00    4.40
   1   3  13   38.30    2.80
   1 -15  14    3.80    1.50
   1  14 -14    1.10    1.90
  -1 -14  14    2.70    1.70
   0 -14  14    8.60    3.00
   1 -14  14    2.80    1.60
   2  13 -14    9.40    2.40
  -2 -13  14   15.30    3.30
  -1 -13  14   40.60    4.50
   0 -13  14    0.80    1.80
   1 -13  14   34.80    3.60
   2  12 -14    1.30    1.60
  -2 -12  14    3.60    1.70
  -1 -12  14  194.78    9.60
  -1 -12  14  191.78    8.80
   0 -12  14    3.80    2.60
   1 -12  14    0.60    1.80
  -2 -11  14    8.50    2.20
  -2 -11  14    4.10    3.40
  -2 -11  14    9.20    3.40
  -1 -11  14   32.40    4.40
  -1 -11  14   33.70    4.60
   0 -11  14    9.80    3.40
   0 -11  14   11.30    3.90
   0 -11  14   20.50    5.40
   1 -11  14    4.40    2.00
  -2 -10  14   31.50    4.10
  -2 -10  14   35.30    3.80
  -1 -10  14   47.50    5.10
  -1 -10  14   53.69    5.00
  -1 -10  14   52.69    4.70
   0 -10  14  104.69    6.50
   0 -10  14  108.29    9.70
   1 -10  14   52.59    5.80
   1 -10  14   66.59    5.40
   1 -10  14   59.89    4.80
  -3  -9  14   45.60    3.70
  -2  -9  14  122.89    6.30
  -2  -9  14  119.79    7.00
  -1  -9  14  165.48    9.30
   0  -9  14   24.80    3.90
   0  -9  14   16.20    3.40
   0  -9  14   24.50    4.60
   1  -9  14    0.50    2.20
   1  -9  14   -1.60    2.30
   1  -9  14    4.10    3.00
  -3  -8  14   39.00    3.70
  -2  -8  14   47.60    4.70
  -2  -8  14   42.60    4.50
  -1  -8  14  433.26   18.90
  -1  -8  14  460.65   17.50
  -1  -8  14  430.16   16.90
   0  -8  14   78.49    5.60
   0  -8  14   80.19    6.70
   0  -8  14   76.79    5.80
   1  -8  14  477.55   17.20
   1  -8  14  473.25   16.70
   2  -8  14   86.39    5.20
  -3  -7  14   30.30    4.70
  -2  -7  14  157.98    7.90
  -2  -7  14  162.08    8.70
  -2  -7  14  163.68    7.20
  -1  -7  14  732.23   24.90
  -1  -7  14  720.03   25.60
  -1  -7  14  745.83   26.10
   0  -7  14    0.90    1.90
   0  -7  14    5.30    3.00
   0  -7  14    6.20    2.30
   1  -7  14   39.20    4.50
   2  -7  14   11.90    3.00
  -3  -6  14   51.09    4.10
  -3  -6  14   60.09    5.60
  -2  -6  14  477.55   16.70
  -2  -6  14  488.95   17.70
  -2  -6  14  469.15   17.90
  -1  -6  14  277.87   12.00
  -1  -6  14  259.87   11.30
  -1  -6  14  252.17   10.60
   0  -6  14  238.68   10.50
   0  -6  14  242.68    9.90
   2  -6  14   52.99    4.00
   2  -6  14   52.79    4.70
  -3  -5  14  122.69    6.00
  -2  -5  14  127.39    6.80
  -2  -5  14  128.09    6.30
  -2  -5  14  131.19    7.40
  -1  -5  14   71.59    5.10
  -1  -5  14   73.89    5.60
   0  -5  14   26.40    3.60
   0  -5  14   24.30    4.40
   1  -5  14   77.89    5.10
   1  -5  14   91.09    6.80
   2  -5  14  103.29    5.30
   2  -5  14  106.69    5.30
  -3  -4  14   74.79    4.50
  -3  -4  14   69.29    4.70
  -2  -4  14    4.90    2.30
  -2  -4  14    6.10    2.10
  -2  -4  14    4.30    2.40
  -1  -4  14   24.50    4.20
  -1  -4  14   15.20    3.80
   0  -4  14    7.70    2.30
   0  -4  14    7.70    2.50
   1  -4  14    1.20    1.80
   1  -4  14    4.30    2.80
   2  -4  14   40.50    3.50
   2  -4  14   40.70    3.40
  -3  -3  14   -1.00    1.90
  -2  -3  14   64.79    6.20
  -2  -3  14   76.59    5.30
  -2  -3  14   85.59    5.30
  -1  -3  14    1.60    1.90
  -1  -3  14    1.10    2.20
   0  -3  14    1.40    2.20
   0  -3  14    1.20    1.70
   1  -3  14   10.90    3.20
   1  -3  14    6.10    1.90
   2  -3  14  125.79    5.60
  -2  -2  14    3.30    2.30
  -1  -2  14    6.20    2.20
  -1  -2  14   15.90    4.00
   0  -2  14   12.00    3.80
   0  -2  14   14.10    3.20
   1  -2  14   -0.90    1.60
   1  -2  14    2.20    3.10
   2  -2  14   42.00    3.10
   2  -2  14   40.60    3.40
  -2  -1  14    7.50    3.20
  -1  -1  14  415.36   15.30
  -1  -1  14  419.56   14.80
   0  -1  14   15.00    3.70
   0  -1  14   19.90    3.10
   1  -1  14   88.39    4.80
   1  -1  14   88.09    5.10
   2  -1  14  125.29    5.10
  -1   0  14  288.47   10.50
  -1   0  14  271.87   11.00
   0   0  14  171.98    7.50
   0   0  14  164.38    7.00
   1   0  14   10.40    3.00
   1   0  14   17.60    2.50
  -1   1  14   70.99    5.20
   0   1  14   77.69    6.10
   0   1  14   66.99    4.00
   1   1  14   22.50    5.70
   1   1  14   19.30    2.40
   0   2  14   28.80    3.00
   1  14 -15   -1.00    1.90
  -1 -14  15    1.20    1.50
   1 -14  15   10.90    2.10
  -1 -13  15    8.10    2.70
   0 -13  15   18.60    3.30
   1 -13  15  217.38    8.70
   2  12 -15   -2.30    1.50
  -2 -12  15    0.10    1.50
  -1 -12  15   42.00    3.80
   0 -12  15  307.17   12.10
   1 -12  15  212.18    8.90
  -2 -11  15   13.60    3.40
  -2 -11  15    6.20    2.60
  -1 -11  15   38.00    4.70
  -1 -11  15   46.40    4.50
   0 -11  15  121.19    5.80
   0 -11  15  117.49    6.70
   0 -11  15  119.99    6.70
   1 -11  15   17.10    4.80
  -2 -10  15    3.20    1.70
  -2 -10  15    4.50    1.70
  -1 -10  15   22.90    3.50
  -1 -10  15   15.10    3.20
  -1 -10  15   27.80    4.00
   0 -10  15   62.59    5.10
   0 -10  15   61.29    5.10
   0 -10  15   62.19    4.10
   1 -10  15   52.09    6.20
   1 -10  15   51.69    4.30
   1 -10  15   43.00    4.90
  -2  -9  15    1.60    1.60
  -1  -9  15   41.90    3.60
  -1  -9  15   42.50    4.10
  -1  -9  15   41.20    5.00
   0  -9  15  237.08   10.00
   0  -9  15  251.07    9.80
   0  -9  15  241.98   10.50
   1  -9  15  176.78    7.80
   1  -9  15  174.68    7.50
  -2  -8  15   21.40    3.40
  -2  -8  15   16.20    5.10
  -1  -8  15  119.69    7.10
  -1  -8  15  126.59    6.00
  -1  -8  15  120.89    7.10
   0  -8  15  412.46   15.80
   0  -8  15  416.26   15.30
   0  -8  15  411.66   14.80
   1  -8  15   66.89    4.60
   1  -8  15   61.09    4.30
   2  -8  15    6.20    2.10
  -2  -7  15   27.70    3.60
  -2  -7  15   30.70    3.80
  -1  -7  15   55.39    4.10
  -1  -7  15   47.80    5.80
  -1  -7  15   49.60    4.80
   0  -7  15   -0.20    1.70
   0  -7  15    1.80    1.80
   1  -7  15  172.78    7.70
   1  -7  15  182.38    7.50
   2  -7  15    0.20    1.70
  -2  -6  15   42.90    3.90
  -2  -6  15   43.80    4.60
  -1  -6  15   54.39    5.40
  -1  -6  15   42.40    6.10
  -1  -6  15   49.80    4.00
   0  -6  15   14.80    3.60
   0  -6  15   12.00    3.00
   1  -6  15   37.20    4.90
   1  -6  15   25.30    3.10
  -2  -5  15   80.29    4.80
  -2  -5  15   88.69    5.70
  -1  -5  15   16.10    3.30
  -1  -5  15   11.90    3.70
   0  -5  15  237.68    9.60
   0  -5  15  240.08   10.10
   1  -5  15   51.99    4.60
   1  -5  15   48.40    3.50
   2  -5  15    1.30    1.30
  -2  -4  15    3.00    2.10
  -2  -4  15   -2.90    2.80
  -2  -4  15    0.80    2.70
  -1  -4  15  172.78    8.10
  -1  -4  15  162.28    7.30
   0  -4  15  390.86   16.00
   0  -4  15  389.66   14.00
   1  -4  15   28.70    3.80
   1  -4  15   26.70    3.50
   2  -4  15   62.19    3.50
  -2  -3  15    1.50    2.00
  -1  -3  15  224.68    9.40
  -1  -3  15  210.98    8.60
   0  -3  15  183.48    8.00
   0  -3  15  199.68    8.50
   1  -3  15   10.50    2.50
   1  -3  15    2.40    1.60
  -2  -2  15  196.88    8.40
  -1  -2  15  182.58    7.50
  -1  -2  15  194.38    8.30
   0  -2  15   23.20    3.50
   0  -2  15   28.90    3.40
   1  -2  15   86.99    4.30
   1  -2  15   81.59    4.40
  -1  -1  15  132.59    6.40
   0  -1  15   93.99    5.00
   0  -1  15   89.69    4.50
   1  -1  15   23.30    3.00
   1  -1  15   26.00    3.80
   0   0  15   82.89    5.90
   0   0  15   92.19    4.30
   0 -13  16   88.09    5.00
  -1 -12  16   21.00    3.00
   0 -12  16   17.00    5.30
  -1 -11  16  117.29    5.80
  -1 -11  16  107.99    5.80
   0 -11  16   31.70    4.20
  -2 -10  16   69.09    4.20
  -2 -10  16   68.19    4.10
  -1 -10  16   85.09    4.90
  -1 -10  16   89.69    5.30
   0 -10  16    2.50    1.50
   0 -10  16    0.50    2.30
   0 -10  16   -0.30    2.00
   1 -10  16  233.88    9.50
  -2  -9  16   52.39    3.90
  -2  -9  16   49.10    3.50
  -1  -9  16  128.59    7.40
  -1  -9  16  126.39    6.70
  -1  -9  16  121.19    6.10
   0  -9  16    1.60    1.80
   0  -9  16    1.60    2.00
   1  -9  16   75.79    4.50
   1  -9  16   93.09    6.00
  -2  -8  16   34.00    4.90
  -2  -8  16   52.79    4.10
  -1  -8  16    4.60    1.80
  -1  -8  16    9.90    2.40
  -1  -8  16    3.80    2.30
   0  -8  16  234.88    9.30
   0  -8  16  228.18    9.50
   1  -8  16   57.99    3.90
   1  -8  16   67.29    4.20
  -2  -7  16  371.46   13.40
  -2  -7  16  364.46   13.20
  -1  -7  16   64.49    4.70
  -1  -7  16   68.29    5.10
   0  -7  16   53.59    3.70
   0  -7  16   46.70    4.00
   1  -7  16  147.99    6.20
   1  -7  16  146.69    6.40
  -2  -6  16  158.08    7.30
  -1  -6  16   69.19    5.80
  -1  -6  16   68.99    4.20
   0  -6  16   22.20    3.10
   0  -6  16   28.60    2.90
   1  -6  16   34.50    3.00
   1  -6  16   41.30    4.20
  -2  -5  16   61.29    4.10
  -1  -5  16   22.50    3.70
  -1  -5  16   19.70    3.20
   0  -5  16   51.19    3.60
   0  -5  16   47.90    4.50
   1  -5  16  131.39    5.80
   1  -5  16  131.39    5.50
  -2  -4  16   39.80    3.60
  -1  -4  16   28.00    3.00
  -1  -4  16   32.10    3.40
   0  -4  16    6.70    2.70
   0  -4  16    3.50    1.60
   1  -4  16  210.38    9.20
  -1  -3  16   41.60    3.80
   0  -3  16   24.10    2.60
   0  -3  16   20.20    3.10
   1  -3  16   53.29    3.30
   1  -3  16   54.79    3.10
  -1  -2  16   53.69    3.80
  -1  -2  16   62.89    4.50
   0  -2  16  142.79    6.10
   0  -2  16  136.39    5.60
  -1 -10  17   11.50    2.90
   0 -10  17   98.29    5.20
   0 -10  17  111.89    4.70
  -1  -9  17   63.49    3.80
   0  -9  17  140.19    6.10
  -1  -8  17  120.89    6.90
   0  -8  17  104.69    4.90
   0  -8  17  112.49    5.50
   1  -8  17   20.70    3.20
  -1  -7  17  197.88    7.60
   0  -7  17  107.99    5.20
   0  -7  17  110.79    4.90
  -1  -6  17  105.49    5.00
  -1  -6  17  106.49    4.60
   0  -6  17  121.99    6.00
   0  -6  17  120.49    6.20
  -1  -5  17  121.69    5.50
  -1  -5  17  124.49    5.10
   0  -5  17    4.60    1.40
   0  -4  17   10.80    2.20
   0  -4  17   18.90    2.90
   0   0   0    0.00    0.00
_computing_structure_solution     'SHELXT 2014/5 (Sheldrick, 2014)'
;
_shelx_hkl_checksum     17971
_shelx_res_file
;
TITL JTM1043_0m_a.res in P-1
    JTM1043_0m_a.res
    created by SHELXL-2018/1 at 16:36:25 on 04-Nov-2018
REM Old TITL JTM1043_0m in P-1
REM SHELXT solution in P-1
REM R1 0.126,  Rweak 0.006,  Alpha 0.043,  Orientation as input
REM Formula found by SHELXT:  C17 N2 O2 S
CELL  1.54178   4.0602  13.8983  14.2620  117.809   93.155   94.416
ZERR    2.000   0.0002   0.0005   0.0005    0.002    0.002    0.002
LATT  1
SFAC C H F N O S
UNIT 36 24 2 2 2 2
TEMP -123
SIZE 0.014 0.214 0.454
L.S. 5
BOND $H
CONF
EQIV $1 -x-1, -y, -z
HTAB C15 F1_$1
ACTA 138
LIST 4
FMAP 2
PLAN 5
MPLA C1 > C6
MPLA C13 > C18
WGHT    0.047000    0.256400
FVAR       1.11258
S1    6    0.369004    0.489198    0.164319    11.00000    0.03851    0.02134 =
         0.01616    0.00729    0.00200   -0.00484
F1    3   -0.443895    0.022420    0.115394    11.00000    0.06859    0.02803 =
         0.04949    0.02168   -0.01864   -0.02206
O1    5    0.633005    0.623450    0.472508    11.00000    0.03459    0.02749 =
         0.01856    0.01081   -0.00126   -0.00142
N1    4    0.739524    0.690081    0.358967    11.00000    0.02137    0.01768 =
         0.01758    0.00674    0.00161    0.00146
C1    1    0.463841    0.620819    0.178798    11.00000    0.02208    0.02346 =
         0.02076    0.01140    0.00474    0.00266
C2    1    0.370078    0.637696    0.092800    11.00000    0.02969    0.03303 =
         0.02140    0.01289    0.00403    0.00325
H2    2    0.243865    0.576008    0.030541    11.00000    0.03990
C3    1    0.458885    0.737468    0.095597    11.00000    0.03783    0.03509 =
         0.02553    0.01971    0.00756    0.00942
H3    2    0.399571    0.748221    0.036325    11.00000    0.03458
C4    1    0.638557    0.821546    0.186185    11.00000    0.04256    0.02574 =
         0.03106    0.01725    0.01295    0.00825
H4    2    0.716542    0.891802    0.189363    11.00000    0.03654
C5    1    0.726181    0.806840    0.273490    11.00000    0.02914    0.02143 =
         0.02465    0.00973    0.00698    0.00349
H5    2    0.838380    0.866494    0.338049    11.00000    0.03435
C6    1    0.644006    0.705672    0.270727    11.00000    0.01896    0.02119 =
         0.01948    0.00869    0.00546    0.00438
C7    1    0.584724    0.612866    0.382871    11.00000    0.02137    0.02020 =
         0.01817    0.00801    0.00317    0.00537
C8    1    0.369303    0.516328    0.297195    11.00000    0.02202    0.01783 =
         0.01877    0.00730    0.00253    0.00300
C9    1    0.978014    0.774119    0.445308    11.00000    0.01981    0.02076 =
         0.02294    0.00749   -0.00039   -0.00010
H9A   2    1.077786    0.738355    0.484146    11.00000    0.02741
H9B   2    1.156753    0.799050    0.413859    11.00000    0.02884
C10   1    0.824412    0.868758    0.521304    11.00000    0.02255    0.02153 =
         0.02265    0.00946   -0.00104   -0.00460
C11   1    0.700841    0.944938    0.582227    11.00000    0.03361    0.02315 =
         0.03207    0.00641    0.00829   -0.00040
H11   2    0.598245    1.004994    0.627257    11.00000    0.05764
C12   1    0.213953    0.447007    0.326732    11.00000    0.02595    0.02240 =
         0.01819    0.00925    0.00442    0.00437
H12   2    0.238621    0.469423    0.402275    11.00000    0.02712
C13   1    0.027300    0.338622    0.264239    11.00000    0.02285    0.02145 =
         0.02477    0.01305   -0.00060    0.00113
C14   1    0.050880    0.268638    0.155855    11.00000    0.03383    0.02296 =
         0.02484    0.01148    0.00345    0.00068
H14   2    0.190319    0.293421    0.115546    11.00000    0.03339
C15   1   -0.108148    0.162337    0.105460    11.00000    0.04127    0.02195 =
         0.02706    0.00884   -0.00376   -0.00049
H15   2   -0.091104    0.112743    0.029940    11.00000    0.04127
C16   1   -0.292648    0.127502    0.164100    11.00000    0.04008    0.02158 =
         0.03934    0.01784   -0.01316   -0.00875
C17   1   -0.330677    0.193154    0.269702    11.00000    0.03383    0.03460 =
         0.03805    0.02530   -0.00635   -0.00794
H17   2   -0.460666    0.165996    0.307535    11.00000    0.04593
C18   1   -0.168001    0.298757    0.319368    11.00000    0.02730    0.02931 =
         0.02517    0.01734   -0.00133    0.00066
H18   2   -0.184101    0.344009    0.395675    11.00000    0.02901
HKLF 4
REM  JTM1043_0m_a.res in P-1
REM R1 =  0.0360 for    2256 Fo > 4sig(Fo)  and  0.0426 for all    2595 data
REM    247 parameters refined using      0 restraints
END
WGHT      0.0470      0.2564
REM Highest difference peak  0.229,  deepest hole -0.310,  1-sigma level  0.048
Q1    1   0.4633  0.5656  0.3372  11.00000  0.05    0.23
Q2    1   0.2359  0.5588  0.0978  11.00000  0.05    0.18
Q3    1   0.3476  0.6397  0.1493  11.00000  0.05    0.18
Q4    1   0.2248  0.4994  0.3132  11.00000  0.05    0.17
Q5    1   0.5191  0.6603  0.2229  11.00000  0.05    0.16
;
_shelx_res_checksum     24402
data_global
_journal_date_recd_electronic     2019-01-31
_journal_date_accepted     2019-02-14
_journal_name_full     'Acta Crystallographica, Section E'
_journal_year     2019
_journal_volume     75
_journal_issue      3
_journal_page_first     372
_journal_page_last     377
_journal_paper_category     GO
_journal_paper_doi     10.1107/S2056989019002354
_journal_coeditor_code     LH5893
_publ_contact_author
;
Brahim Hni
Laboratoire de Chimie Organique H\'et\'erocyclique URAC 21,
P\^ole de Comp\'etence Pharmacochimie,
Av. Ibn Battouta, BP 1014,
Facult\'e des Sciences,
Universit\'e Mohammed V,
Rabat,
Morocco
;
_publ_contact_author_email     'brahimhni2018@gmail.com'
_publ_contact_author_fax     ?
_publ_contact_author_phone     ?
_publ_section_title
;\
Crystal structure, Hirshfeld surface analysis and DFT study of
(2<i>Z</i>)-2-(4-fluorobenzylidene)-4-(prop-2-yn-1-yl)-3,4-dihydro-2<i>H</i>-\
1,4-benzothiazin-3-one
;
loop_
    _publ_author_name
    _publ_author_footnote
    _publ_author_address
    'Hni, Brahim' .
;
Laboratoire de Chimie Organique H\'et\'erocyclique URAC 21,
P\^ole de Comp\'etence Pharmacochimie,
Av. Ibn Battouta, BP 1014,
Facult\'e des Sciences,
Universit\'e Mohammed V,
Rabat,
Morocco
;
    'Sebbar, Nada Kheira' .
;
Laboratoire de Chimie Bioorganique Appliqu\'ee
Facult\'e des Sciences
Universit\'e Ibn Zohr
Agadir
Morocco
Laboratoire de Chimie Organique H\'et\'erocyclique URAC 21,
P\^ole de Comp\'etence Pharmacochimie,
Av. Ibn Battouta, BP 1014,
Facult\'e des Sciences,
Universit\'e Mohammed V,
Rabat,
Morocco
;
    'H\"okelek, Tuncer' .
;
Department of Physics
Hacettepe University
06800 Beytepe
Ankara
Turkey
;
    'Ouzidan, Younes' .
;
Laboratoire de Chimie Organique Appliqu\'ee,
Universit\'e Sidi Mohamed Ben Abdallah,
Facult\'e des Sciences et Techniques,
Route d'immouzzer,
BP 2202,
Fez,
Morocco
;
    'Moussaif, Ahmed' .
;
National Center of Energy Sciences and Nuclear Techniques, Rabat,
Morocco
;
    'Mague, Joel T.' .
;
Department of Chemistry
Tulane University
New Orleans, LA 70118
USA
;
    'Essassi, El Mokhtar' .
;
Laboratoire de Chimie Organique H\'et\'erocyclique URAC 21,
P\^ole de Comp\'etence Pharmacochimie,
Av. Ibn Battouta, BP 1014,
Facult\'e des Sciences,
Universit\'e Mohammed V,
Rabat,
Morocco
Moroccan Foundation for Advanced Science
Innovation and Research (MASCIR)
Rabat
Morocco
;
_publ_section_synopsis
;
In the title compound, the heterocyclic portion of the dihydrobenzothiazine unit
adopts a shallow boat conformation. The propynyl substituent is nearly
perpendicular to the plane formed by the rails of the boat. In the crystal,
inversion dimers are formed by weak C---H...F hydrogen bonds with the dimers
forming oblique stacks along the <i>a</i>-axis direction.
;
