# Supplementary material for: Crystal structure, Hirshfeld surface analysis and DFT study of (2Z)-2-(4-fluoro­benzyl­idene)-4-(prop-2-yn-1-yl)-3,4-di­hydro-2H-1,4-benzo­thia­zin-3-one
Source: Acta Crystallogr E Crystallogr Commun. 2019 Feb 22;75(Pt 3):372–7. doi: 10.1107/S2056989019002354 (PMC6399692; doi:10.1107/S2056989019002354)
Supplement: Supplementary file 2 [file e-75-00372-Isup2.hkl]

data_I                                                                          
_shelx_title ' JTM1043_0m_a.res in P-1'                                         
_shelx_refln_list_code          4                                               
_shelx_F_calc_maximum       90.07                                               
_exptl_crystal_F_000       320.00                                               
_reflns_d_resolution_high  0.8095                                               
                                                                                
loop_                                                                           
 _space_group_symop_operation_xyz                                               
 'x, y, z'                                                                      
 '-x, -y, -z'                                                                   
                                                                                
_cell_length_a     4.0602                                                       
_cell_length_b    13.8983                                                       
_cell_length_c    14.2620                                                       
_cell_angle_alpha 117.809                                                       
_cell_angle_beta   93.155                                                       
_cell_angle_gamma  94.416                                                       
                                                                                
_shelx_F_squared_multiplier     1.000                                           
                                                                                
loop_                                                                           
 _refln_index_h                                                                 
 _refln_index_k                                                                 
 _refln_index_l                                                                 
 _refln_F_squared_calc                                                          
 _refln_F_squared_meas                                                          
 _refln_F_squared_sigma                                                         
 _refln_observed_status                                                         
   1   0   0       3145.82       3185.92        97.34 o                         
   2   0   0         47.94         42.81         2.91 o                         
   3   0   0        498.80        513.39         9.34 o                         
   4   0   0         73.75         77.35         3.80 o                         
  -4   1   0        247.00        247.55         7.15 o                         
  -3   1   0        212.83        195.69         4.59 o                         
  -2   1   0         56.61         56.62         3.39 o                         
   0   1   0       1819.91       1784.81        55.25 o                         
   1   1   0          3.77          3.22         0.43 o                         
   2   1   0         29.11         25.77         2.99 o                         
   3   1   0         75.52         73.81         3.26 o                         
   4   1   0         12.69         11.31         3.55 o                         
  -4   2   0        195.02        197.21         4.48 o                         
  -3   2   0          9.59         12.27         2.28 o                         
  -2   2   0         20.82         18.02         2.26 o                         
  -1   2   0       3224.77       3054.33        66.12 o                         
   0   2   0        442.55        427.43         9.43 o                         
   1   2   0        873.51        863.58        23.79 o                         
   2   2   0        135.00        132.64         2.90 o                         
   3   2   0         32.89         27.31         3.47 o                         
   4   2   0         14.97         21.17         3.88 o                         
  -4   3   0          0.69          1.20         1.56 o                         
  -3   3   0         68.49         72.00         2.83 o                         
  -2   3   0        238.92        279.26         9.94 o                         
  -1   3   0         32.17         29.28         1.00 o                         
   0   3   0         87.39         86.77         2.28 o                         
   1   3   0        256.49        257.71         6.08 o                         
   2   3   0        370.18        370.61        13.09 o                         
   3   3   0         65.64         61.16         3.13 o                         
   4   3   0        232.67        238.86         9.78 o                         
  -4   4   0         53.69         57.22         8.44 o                         
  -3   4   0         42.83         46.87         3.65 o                         
  -2   4   0         67.52         62.68         3.47 o                         
  -1   4   0         70.70         60.04         1.80 o                         
   0   4   0        193.31        173.72         5.29 o                         
   1   4   0         91.40        105.10         3.03 o                         
   2   4   0         44.30         42.65         5.09 o                         
   3   4   0        115.74        116.63         5.41 o                         
   4   4   0        140.50        137.73         6.38 o                         
  -4   5   0        103.55        114.52         3.84 o                         
  -3   5   0         45.68         53.34         4.01 o                         
  -2   5   0        340.71        352.16         9.16 o                         
  -1   5   0          8.04          8.84         0.94 o                         
   0   5   0         93.30         91.17         8.28 o                         
   1   5   0        316.45        337.63         6.84 o                         
   2   5   0        106.32        111.92         4.69 o                         
   3   5   0          5.77          5.34         1.71 o                         
   4   5   0          0.22         -0.08         1.45 o                         
  -4   6   0         41.28         41.10         2.51 o                         
  -3   6   0        129.80        137.54         4.03 o                         
  -2   6   0         75.04         76.72         3.20 o                         
  -1   6   0        439.80        416.52         8.54 o                         
   0   6   0       1589.12       1542.41        30.57 o                         
   1   6   0        116.14        116.78         5.25 o                         
   2   6   0         54.34         55.83         3.30 o                         
   3   6   0        149.82        157.79         5.34 o                         
   4   6   0        176.37        156.31         6.30 o                         
  -4   7   0         46.04         49.51         2.38 o                         
  -3   7   0        740.60        797.79        19.16 o                         
  -2   7   0        185.39        192.99         4.83 o                         
  -1   7   0        642.80        630.90        15.19 o                         
   0   7   0        102.03         92.25         3.43 o                         
   1   7   0         40.80         48.47         3.06 o                         
   2   7   0          5.51          6.53         2.91 o                         
   3   7   0         92.19        102.08         4.05 o                         
   4   7   0          4.66          2.91         1.37 o                         
  -4   8   0         44.72         41.72         2.64 o                         
  -3   8   0          1.27          1.34         3.19 o                         
  -2   8   0        165.31        166.39         4.62 o                         
  -1   8   0        504.26        521.11        12.82 o                         
   0   8   0        390.02        392.65        10.11 o                         
   1   8   0        233.77        225.09         5.66 o                         
   2   8   0        315.11        303.61         7.30 o                         
   3   8   0         49.95         48.61         2.85 o                         
  -4   9   0        111.19        111.49         3.75 o                         
  -3   9   0         18.41         15.19         3.12 o                         
  -2   9   0         42.49         47.74         2.58 o                         
  -1   9   0        342.70        346.99         9.23 o                         
   0   9   0        567.84        571.92        25.41 o                         
   1   9   0        548.65        594.13        14.71 o                         
   2   9   0         76.44         64.22         4.69 o                         
   3   9   0         76.89         76.57         3.50 o                         
  -4  10   0         79.49         77.06         3.88 o                         
  -3  10   0         18.53         15.76         2.17 o                         
  -2  10   0         61.66         61.54         3.23 o                         
  -1  10   0        464.63        498.53        12.60 o                         
   0  10   0        165.71        177.96         8.32 o                         
   1  10   0         53.64         62.21         3.97 o                         
   2  10   0        402.00        403.17        15.03 o                         
   3  10   0        103.79        105.34         4.69 o                         
  -3  11   0          0.03         -1.10         1.10 o                         
  -2  11   0         13.70         17.56         2.30 o                         
  -1  11   0         14.55         17.29         3.07 o                         
   0  11   0         13.51         20.68         3.96 o                         
   1  11   0         38.20         48.17         3.93 o                         
   2  11   0         86.73         87.56         4.77 o                         
   3  11   0         31.76         32.80         2.34 o                         
  -3  12   0          0.01         -0.36         1.21 o                         
  -2  12   0        291.74        300.41         6.62 o                         
  -1  12   0         11.75         13.25         3.64 o                         
   0  12   0         48.00         51.45         5.01 o                         
   1  12   0        114.86        105.31         4.13 o                         
   2  12   0         22.57         30.46         2.91 o                         
  -2  13   0         13.91         19.55         3.47 o                         
  -1  13   0          2.10          2.75         2.02 o                         
   0  13   0         18.16         19.52         3.35 o                         
   1  13   0         11.47         14.83         6.06 o                         
   2  13   0         28.17         31.83         2.50 o                         
  -1  14   0          0.56          3.72         2.59 o                         
   0  14   0          5.59          4.12         1.78 o                         
  -1  15   0          0.34         -0.40         1.45 o                         
   0 -15   1         30.78         26.34         2.99 o                         
   1 -15   1         21.24         21.17         2.42 o                         
  -1 -14   1         92.03        108.41         5.82 o                         
   0 -14   1         65.55         69.47         4.36 o                         
   1 -14   1        110.05        110.02         6.22 o                         
   2 -14   1         31.94         32.88         4.36 o                         
  -2 -13   1        121.25        103.40         5.66 o                         
  -1 -13   1        155.30        166.91         5.37 o                         
   0 -13   1         58.23         55.29         4.39 o                         
   1 -13   1        199.10        201.14         8.97 o                         
   2 -13   1          5.82          5.32         1.36 o                         
   3 -13   1         26.79         22.86         2.59 o                         
  -2 -12   1        130.49        135.22         5.98 o                         
  -1 -12   1        102.25         94.78         7.35 o                         
   0 -12   1        226.44        219.07         9.86 o                         
   1 -12   1         28.25         28.28         3.64 o                         
   2 -12   1        181.85        183.69         9.84 o                         
   3 -12   1         15.43         16.03         1.53 o                         
  -2 -11   1         67.95         76.16         3.70 o                         
  -1 -11   1         21.98         20.74         3.26 o                         
   0 -11   1          8.76         13.49         4.04 o                         
   1 -11   1         20.33         24.28         2.52 o                         
   2 -11   1         32.00         30.66         2.62 o                         
   3 -11   1          0.32          1.16         1.17 o                         
  -3 -10   1         18.63         18.26         2.50 o                         
  -2 -10   1          0.88          1.86         2.14 o                         
  -1 -10   1        217.23        206.21         5.44 o                         
   0 -10   1         58.73         61.47         4.69 o                         
   1 -10   1         25.54         21.05         2.50 o                         
   2 -10   1          1.36          2.02         1.31 o                         
   3 -10   1          3.51          2.14         1.26 o                         
   4 -10   1          1.59          0.08         1.94 o                         
  -3  -9   1         44.70         40.67         2.66 o                         
  -2  -9   1          2.75          0.63         2.59 o                         
  -1  -9   1         84.77         87.04         3.46 o                         
   0  -9   1         48.48         49.63         3.53 o                         
   1  -9   1        172.25        183.82         5.70 o                         
   2  -9   1        311.12        320.87         8.71 o                         
   3  -9   1         39.00         33.00         2.64 o                         
   4  -9   1         28.79         27.46         2.43 o                         
  -4  -8   1         11.58          5.66         1.94 o                         
  -3  -8   1         57.12         52.71         5.90 o                         
  -2  -8   1        496.70        477.95        13.17 o                         
  -1  -8   1        489.94        489.43        10.12 o                         
   0  -8   1        119.84        128.88         4.55 o                         
   1  -8   1        798.48        797.30        18.62 o                         
   2  -8   1        343.18        352.51         7.74 o                         
   3  -8   1        148.56        158.97         4.44 o                         
   4  -8   1         17.48         18.84         2.31 o                         
  -4  -7   1         13.28          7.35         2.18 o                         
  -3  -7   1        189.06        200.71         6.17 o                         
  -2  -7   1       1797.24       1717.16        31.80 o                         
  -1  -7   1        828.34        750.58        14.60 o                         
   0  -7   1        602.27        658.50        15.67 o                         
   1  -7   1        390.31        411.53        10.05 o                         
   2  -7   1         64.77         61.18         2.73 o                         
   3  -7   1        208.21        221.64         6.71 o                         
   4  -7   1          0.35          1.14         1.39 o                         
  -4  -6   1          8.44          8.00         2.50 o                         
  -3  -6   1        720.01        737.37        17.08 o                         
  -2  -6   1        468.41        458.65        14.98 o                         
  -1  -6   1         67.43         77.43         3.43 o                         
   0  -6   1         14.07         17.23         1.56 o                         
   1  -6   1         99.36         85.47         2.34 o                         
   2  -6   1        892.69        908.43        21.05 o                         
   3  -6   1         63.42         71.47         3.27 o                         
   4  -6   1         65.71         65.57         2.79 o                         
  -4  -5   1          4.34          4.04         1.53 o                         
  -3  -5   1        764.16        770.24        15.22 o                         
  -2  -5   1        143.47        128.38         9.26 o                         
  -1  -5   1       1425.98       1445.64        31.87 o                         
   0  -5   1        110.42        116.53         7.67 o                         
   1  -5   1        205.17        198.40         5.46 o                         
   3  -5   1         43.19         41.89         2.53 o                         
   4  -5   1         30.68         30.12         4.48 o                         
  -4  -4   1          4.52          3.39         1.62 o                         
  -3  -4   1          2.46          1.19         1.54 o                         
  -2  -4   1        249.78        237.33         9.13 o                         
  -1  -4   1        161.59        185.90         7.03 o                         
   0  -4   1        881.17        772.78        37.40 o                         
   1  -4   1       1985.66       1818.36        39.47 o                         
   2  -4   1       2036.36       2113.98        46.09 o                         
   3  -4   1         42.07         40.02         2.53 o                         
   4  -4   1         55.87         60.04         3.30 o                         
  -4  -3   1        168.25        170.20         9.94 o                         
  -3  -3   1         76.63         78.68         3.73 o                         
  -2  -3   1        105.14         92.57         4.69 o                         
  -1  -3   1        181.17        184.63         4.43 o                         
   0  -3   1          0.70          0.69         0.34 o                         
   1  -3   1        304.54        341.48         7.63 o                         
   2  -3   1         98.13        104.45         4.69 o                         
   3  -3   1         15.80         16.05         2.48 o                         
   4  -3   1         11.28         13.65         2.51 o                         
  -4  -2   1          1.47          2.02         2.99 o                         
  -3  -2   1          2.22          1.89         1.71 o                         
  -2  -2   1          5.83          8.40         3.07 o                         
  -1  -2   1        347.47        368.19         8.20 o                         
   0  -2   1       1474.43       1280.18        56.74 o                         
   1  -2   1       8104.18       7494.65       161.93 o                         
   2  -2   1          8.58          5.01         1.29 o                         
   3  -2   1        142.36        145.07         6.49 o                         
   4  -2   1         66.57         64.90         5.83 o                         
  -4  -1   1          1.20          1.86         2.10 o                         
  -3  -1   1        156.35        164.28         6.08 o                         
  -2  -1   1        315.51        284.10        10.10 o                         
  -1  -1   1        780.78        802.32        23.19 o                         
   0  -1   1          0.78          0.74         0.13 o                         
   1  -1   1       1873.93       1746.92        53.47 o                         
   2  -1   1         10.30          6.54         2.02 o                         
   3  -1   1          0.08          0.89         1.37 o                         
   4  -1   1         13.30         10.99         3.31 o                         
  -4   0   1         40.86         42.47         3.12 o                         
  -3   0   1         95.62        103.57         3.69 o                         
  -2   0   1        301.50        335.07        11.55 o                         
   1   0   1         44.75         39.60         1.11 o                         
   2   0   1        422.54        424.77         9.74 o                         
   3   0   1        126.34        122.03         8.20 o                         
   4   0   1          4.56          2.24         1.42 o                         
  -4   1   1          2.37          2.85         1.23 o                         
  -3   1   1        182.77        190.13         5.03 o                         
  -2   1   1       1175.29       1197.22        37.73 o                         
   0   1   1        245.91        241.18         5.66 o                         
   1   1   1        665.38        645.10        20.12 o                         
   2   1   1        927.73        893.11        16.21 o                         
   3   1   1        144.97        147.91         5.17 o                         
   4   1   1          2.84          4.71         1.66 o                         
  -4   2   1         15.02         11.05         2.48 o                         
  -3   2   1         31.76         30.08         2.30 o                         
  -2   2   1       2095.70       1976.50        61.39 o                         
  -1   2   1       8112.54       7802.33       286.16 o                         
   0   2   1         95.23        108.08         3.80 o                         
   1   2   1        634.32        635.80        14.17 o                         
   2   2   1       2016.19       2055.94        45.04 o                         
   3   2   1          0.29         -0.74         1.25 o                         
   4   2   1          0.33         -1.62         1.70 o                         
  -4   3   1         89.81        100.01         4.23 o                         
  -3   3   1        328.87        350.14         7.71 o                         
  -2   3   1       1362.63       1410.97        44.26 o                         
  -1   3   1        738.76        749.46        25.69 o                         
   0   3   1        740.98        669.83        35.50 o                         
   1   3   1       1769.61       1685.52        36.87 o                         
   2   3   1          5.01         10.99         3.15 o                         
   3   3   1         30.61         35.71         2.69 o                         
   4   3   1         39.08         32.31         3.55 o                         
  -4   4   1         62.06         64.90         4.60 o                         
  -3   4   1         35.22         42.98         4.72 o                         
  -2   4   1         10.62          8.89         2.02 o                         
  -1   4   1        213.42        213.42         4.30 o                         
   0   4   1        325.64        310.01         7.34 o                         
   1   4   1       1827.06       1813.28        32.61 o                         
   2   4   1         50.61         64.37         4.08 o                         
   3   4   1         30.24         32.89         2.52 o                         
   4   4   1         89.03         85.14         4.69 o                         
  -4   5   1          0.10          0.05         1.05 o                         
  -3   5   1        197.67        206.02         5.21 o                         
  -2   5   1        341.79        331.57         7.17 o                         
  -1   5   1        168.73        176.06         5.13 o                         
   0   5   1        431.28        384.51         7.51 o                         
   1   5   1        447.84        445.20        10.94 o                         
   2   5   1        344.87        369.96         9.91 o                         
   3   5   1          4.57          8.77         1.77 o                         
   4   5   1         49.93         50.56         5.09 o                         
  -4   6   1         32.95         34.80         2.27 o                         
  -3   6   1          1.66          2.22         1.14 o                         
  -2   6   1         54.49         48.00         2.46 o                         
  -1   6   1        171.73        164.25         4.74 o                         
   0   6   1        877.90        898.42        20.64 o                         
   1   6   1         43.52         45.62         3.01 o                         
   2   6   1         16.14         11.59         2.25 o                         
   3   6   1         44.39         49.16         2.88 o                         
   4   6   1         10.54         11.96         2.34 o                         
  -4   7   1          1.41         -0.16         1.14 o                         
  -3   7   1         75.63         76.47         3.11 o                         
  -2   7   1          1.14         -0.85         0.95 o                         
  -1   7   1          3.74          6.86         3.01 o                         
   0   7   1        127.78        132.80         6.14 o                         
   1   7   1        476.01        495.50        17.69 o                         
   2   7   1         75.19         84.76         4.25 o                         
   3   7   1         70.49         77.58         3.69 o                         
   4   7   1         73.91         58.00         3.31 o                         
  -4   8   1         47.63         41.16         2.60 o                         
  -3   8   1         83.78         91.35         3.22 o                         
  -2   8   1        128.86        136.74         4.05 o                         
  -1   8   1          3.43          1.87         1.14 o                         
   0   8   1        202.46        191.63         5.11 o                         
   1   8   1        485.51        466.63         9.86 o                         
   2   8   1          3.45          4.28         2.02 o                         
   3   8   1         35.53         40.84         2.53 o                         
  -4   9   1          3.94          1.13         1.29 o                         
  -3   9   1        116.38        125.64         3.70 o                         
  -2   9   1         94.08         93.73         3.37 o                         
  -1   9   1        157.50        150.25         9.78 o                         
   0   9   1        427.38        456.95        16.88 o                         
   1   9   1         38.27         48.48         2.91 o                         
   2   9   1        113.27        104.93         5.90 o                         
   3   9   1          1.54          0.57         1.29 o                         
  -4  10   1          2.98          5.33         1.45 o                         
  -3  10   1         77.57         76.70         3.31 o                         
  -2  10   1         91.73         90.08         7.19 o                         
  -1  10   1         15.64         14.60         2.48 o                         
   0  10   1         45.91         38.45         4.20 o                         
   1  10   1        363.38        359.90         8.72 o                         
   2  10   1          0.03          0.32         1.53 o                         
  -3  11   1          1.02         -0.63         1.20 o                         
  -2  11   1        218.41        224.79        13.09 o                         
  -1  11   1         21.03         25.75         2.77 o                         
   0  11   1         89.59         83.53         5.66 o                         
   1  11   1        177.98        184.15         6.95 o                         
   2  11   1         60.84         65.27         3.88 o                         
  -3  12   1          7.25          4.91         1.07 o                         
  -2  12   1         64.57         57.44         3.08 o                         
  -1  12   1         10.46          3.72         3.55 o                         
   0  12   1        121.02        132.76         4.90 o                         
   1  12   1        152.85        139.75         6.14 o                         
   2  12   1         10.30         12.28         3.23 o                         
  -2  13   1        108.60        101.06         5.57 o                         
  -1  13   1         87.83         85.87         5.57 o                         
   0  13   1        190.71        191.25         5.85 o                         
   1  13   1         11.69         15.11         4.36 o                         
  -1  14   1         24.02         25.04         4.77 o                         
   0 -15   2        108.72        122.70         5.57 o                         
   1 -15   2         30.06         33.28         2.91 o                         
  -1 -14   2         63.86         63.81         4.28 o                         
   0 -14   2          6.38          4.44         1.70 o                         
   1 -14   2          0.14         -1.86         2.75 o                         
   2 -14   2         18.33         29.49         4.04 o                         
  -2 -13   2          0.10          1.29         1.29 o                         
  -1 -13   2          0.62          3.54         1.46 o                         
   0 -13   2        570.13        584.08        26.05 o                         
   1 -13   2        116.06        121.89         6.71 o                         
   2 -13   2          0.01         -0.89         1.22 o                         
   3 -13   2         82.90         81.42         2.99 o                         
  -2 -12   2          0.02         -1.45         1.45 o                         
  -1 -12   2        144.29        158.58         5.37 o                         
   0 -12   2        277.10        297.75        12.20 o                         
   1 -12   2          0.70         -1.00         2.34 o                         
   2 -12   2          1.21          3.12         2.34 o                         
   3 -12   2         41.73         42.29         2.00 o                         
  -3 -11   2         50.20         47.25         3.15 o                         
  -2 -11   2          0.80         -0.32         1.78 o                         
  -1 -11   2        852.42        837.94        19.94 o                         
   0 -11   2        310.36        339.76        13.25 o                         
   1 -11   2        243.87        263.92         6.22 o                         
   2 -11   2          1.72          2.22         1.26 o                         
   3 -11   2        122.21        124.33         4.34 o                         
   4 -11   2         70.03         65.83         3.23 o                         
  -3 -10   2         68.06         69.06         4.69 o                         
  -2 -10   2          0.95          0.69         1.45 o                         
  -1 -10   2        284.40        300.83         7.01 o                         
   0 -10   2        203.24        220.60         9.29 o                         
   1 -10   2         99.17        111.66         4.28 o                         
   2 -10   2        177.99        187.09         9.69 o                         
   3 -10   2         34.53         38.07         2.86 o                         
   4 -10   2        156.30        157.36         6.87 o                         
  -3  -9   2          3.38          3.63         1.32 o                         
  -2  -9   2        387.01        394.20        10.59 o                         
  -1  -9   2        761.11        752.40        14.75 o                         
   0  -9   2        341.78        354.31         9.97 o                         
   1  -9   2         76.97         91.97         3.73 o                         
   2  -9   2         73.78         78.56         3.61 o                         
   3  -9   2        104.67        104.67         4.19 o                         
   4  -9   2        202.07        179.09        25.21 o                         
  -4  -8   2          6.36          4.04         1.37 o                         
  -3  -8   2         95.15        104.95         3.86 o                         
  -2  -8   2        286.91        301.79         7.38 o                         
  -1  -8   2         78.99         66.56         3.11 o                         
   0  -8   2        555.01        612.35        20.60 o                         
   1  -8   2          2.77          4.84         1.44 o                         
   2  -8   2        158.19        172.29         4.61 o                         
   3  -8   2        314.55        345.08         8.02 o                         
   4  -8   2          0.10         -1.14         1.44 o                         
  -4  -7   2          2.73          1.37         1.37 o                         
  -3  -7   2        121.29        129.69         4.11 o                         
  -2  -7   2        266.54        260.46         7.75 o                         
  -1  -7   2        417.01        390.21        12.32 o                         
   0  -7   2        148.79        145.91         4.31 o                         
   1  -7   2        294.63        318.80         7.97 o                         
   2  -7   2          9.51          6.84         2.54 o                         
   3  -7   2          0.64          0.17         4.48 o                         
   4  -7   2          1.55          2.59         1.78 o                         
  -4  -6   2          3.21          8.16         2.42 o                         
  -3  -6   2       1345.74       1384.99        25.94 o                         
  -2  -6   2        146.73        144.19         5.44 o                         
  -1  -6   2        179.59        176.88        11.59 o                         
   0  -6   2       1759.91       1757.34        38.55 o                         
   1  -6   2        103.75        100.74         2.49 o                         
   2  -6   2          1.14         -0.34         0.89 o                         
   3  -6   2         82.75         92.89         3.40 o                         
   4  -6   2         22.76         22.94         3.23 o                         
  -4  -5   2        234.52        222.87         9.05 o                         
  -3  -5   2        121.94        112.28         4.98 o                         
  -2  -5   2        372.24        350.60         9.51 o                         
  -1  -5   2        316.77        315.94         7.60 o                         
   0  -5   2        738.43        723.31        16.11 o                         
   1  -5   2          0.01          0.17         0.49 o                         
   3  -5   2        326.38        353.38         7.81 o                         
   4  -5   2         24.44         24.32         3.15 o                         
  -4  -4   2        721.59        696.31        23.67 o                         
  -3  -4   2          2.10          0.04         3.11 o                         
  -2  -4   2         99.54         97.10         4.69 o                         
  -1  -4   2        101.45         99.64         2.68 o                         
   0  -4   2        738.35        725.88        22.70 o                         
   1  -4   2          5.23          6.18         0.69 o                         
   2  -4   2         52.13         56.41         2.06 o                         
   3  -4   2        166.49        169.73         4.76 o                         
   4  -4   2         50.21         50.81         4.04 o                         
  -4  -3   2        252.09        259.14        10.99 o                         
  -3  -3   2         12.66         18.92         4.00 o                         
  -1  -3   2       3494.78       3149.43        85.30 o                         
   0  -3   2        564.66        500.09        11.31 o                         
   1  -3   2       5846.84       5647.74       122.46 o                         
   2  -3   2        937.51        966.19        17.41 o                         
   3  -3   2        260.17        238.91         5.88 o                         
   4  -3   2        106.84        111.96         5.90 o                         
  -4  -2   2         16.85         21.99         3.66 o                         
  -3  -2   2          4.01          5.25         4.89 o                         
  -1  -2   2        199.28        213.44         9.94 o                         
   0  -2   2        393.69        361.60        13.20 o                         
   1  -2   2       1773.53       1690.48        36.58 o                         
   2  -2   2         73.85         71.82         1.76 o                         
   3  -2   2        219.69        219.29         9.58 o                         
   4  -2   2         28.62         26.13         3.03 o                         
  -4  -1   2         16.52         21.93         3.28 o                         
  -3  -1   2         33.73         33.28         2.77 o                         
  -2  -1   2        893.27        973.06        31.43 o                         
  -1  -1   2        255.29        250.90         5.54 o                         
   0  -1   2       2246.85       1915.77        41.67 o                         
   1  -1   2       4674.08       4290.81       131.67 o                         
   2  -1   2        690.35        667.04        13.43 o                         
   3  -1   2        396.13        390.12        10.24 o                         
   4  -1   2          8.70         12.93         3.88 o                         
  -4   0   2          0.10          0.44         1.45 o                         
  -3   0   2          0.33          0.17         1.26 o                         
  -2   0   2         97.83         93.95         4.36 o                         
  -1   0   2       1157.82       1094.57        58.20 o                         
   0   0   2       2129.00       1857.99        56.87 o                         
   1   0   2          1.81          2.34         0.73 o                         
   2   0   2        648.41        624.07        11.53 o                         
   3   0   2        441.14        475.05        12.10 o                         
   4   0   2          7.91          4.64         1.51 o                         
  -4   1   2         63.11         71.59         3.88 o                         
  -3   1   2        500.11        529.82        10.85 o                         
  -2   1   2       1327.80       1179.53        37.08 o                         
  -1   1   2       4185.44       4033.49       105.74 o                         
   0   1   2        211.48        220.77         7.19 o                         
   1   1   2        622.01        644.37        20.28 o                         
   2   1   2        629.42        597.70        16.95 o                         
   3   1   2         28.93         28.57         2.63 o                         
   4   1   2          0.23          0.73         1.86 o                         
  -4   2   2          9.98         12.54         3.50 o                         
  -3   2   2        118.05        126.06         3.85 o                         
  -2   2   2        197.63        189.35         7.19 o                         
  -1   2   2        472.05        471.42        14.78 o                         
   0   2   2         18.56         13.57         0.83 o                         
   1   2   2         29.93         34.98         2.10 o                         
   2   2   2        132.54        149.85         4.46 o                         
   3   2   2         36.33         42.64         2.68 o                         
   4   2   2         12.10         17.77         2.51 o                         
  -4   3   2          6.12          7.04         1.35 o                         
  -3   3   2        201.66        222.24         8.93 o                         
  -2   3   2        331.11        389.19        13.33 o                         
  -1   3   2        381.29        450.49        10.20 o                         
   0   3   2        585.29        571.88        45.47 o                         
   1   3   2       1402.17       1544.31        34.21 o                         
   2   3   2        382.91        368.63         9.97 o                         
   3   3   2        279.93        281.10         7.04 o                         
   4   3   2          0.39          0.48         1.29 o                         
  -4   4   2        100.43        104.58         4.45 o                         
  -3   4   2         93.13        106.85         4.64 o                         
  -2   4   2        628.82        667.28        25.98 o                         
  -1   4   2        877.06        888.18        16.22 o                         
   0   4   2        371.42        363.77         7.12 o                         
   1   4   2         18.49         22.46         2.99 o                         
   2   4   2         18.71         16.80         4.36 o                         
   3   4   2         11.88         14.37         2.78 o                         
   4   4   2         10.80         12.85         2.42 o                         
  -4   5   2          1.06          1.66         1.05 o                         
  -3   5   2          2.20          3.10         1.16 o                         
  -2   5   2         20.88         26.47         2.06 o                         
  -1   5   2        396.05        372.16         7.81 o                         
   0   5   2        230.59        247.01         6.48 o                         
   1   5   2        483.16        518.77        18.18 o                         
   2   5   2        242.92        248.18         7.37 o                         
   3   5   2         63.89         71.34         3.02 o                         
   4   5   2         55.08         51.21         4.20 o                         
  -4   6   2         14.01         13.52         1.90 o                         
  -3   6   2          9.09          7.75         2.05 o                         
  -2   6   2        630.19        620.05        12.33 o                         
  -1   6   2        234.16        209.47         5.94 o                         
   0   6   2        292.44        309.75         8.48 o                         
   1   6   2         73.23         68.14         3.56 o                         
   2   6   2        128.77        133.29         4.99 o                         
   3   6   2          1.90          1.77         1.60 o                         
   4   6   2         20.53         20.76         2.34 o                         
  -4   7   2          0.19          0.85         1.11 o                         
  -3   7   2         32.76         28.51         3.55 o                         
  -2   7   2        224.01        238.78         7.05 o                         
  -1   7   2        162.82        168.40         5.38 o                         
   0   7   2         19.71         17.54         2.74 o                         
   1   7   2        808.63        797.58        18.96 o                         
   2   7   2        346.63        376.54        10.00 o                         
   3   7   2        104.89        101.31         5.01 o                         
  -4   8   2         17.68         10.91         2.10 o                         
  -3   8   2        160.32        163.65         6.06 o                         
  -2   8   2        271.32        273.10         6.42 o                         
  -1   8   2         57.04         61.88         3.68 o                         
   0   8   2         80.44         77.75         4.02 o                         
   1   8   2         68.48         66.81         3.62 o                         
   2   8   2          1.15          1.70         1.86 o                         
   3   8   2         28.50         26.39         2.25 o                         
  -4   9   2         55.10         48.22         2.99 o                         
  -3   9   2         95.80         93.97         3.80 o                         
  -2   9   2         26.04         27.68         2.61 o                         
  -1   9   2         15.46         20.62         2.48 o                         
   0   9   2         17.21         15.47         3.01 o                         
   1   9   2         24.40         21.17         3.88 o                         
   2   9   2         97.44        101.22         5.49 o                         
   3   9   2         32.01         36.68         2.67 o                         
  -3  10   2         14.20         14.39         2.08 o                         
  -2  10   2         11.17          8.53         2.11 o                         
  -1  10   2        856.38        836.93        32.71 o                         
   0  10   2        213.22        206.22         9.37 o                         
   1  10   2         22.09         25.37         2.96 o                         
   2  10   2         41.84         44.75         3.64 o                         
  -3  11   2          1.66          2.01         1.02 o                         
  -2  11   2         55.27         60.46         3.03 o                         
  -1  11   2         29.09         36.03         4.20 o                         
   0  11   2        317.35        292.50        11.96 o                         
   1  11   2         81.98         75.69         3.61 o                         
   2  11   2          6.99          3.64         1.37 o                         
  -2  12   2         45.16         42.08         4.04 o                         
  -1  12   2         99.08         94.59         5.57 o                         
   0  12   2         48.00         42.95         3.31 o                         
   1  12   2         12.24         11.07         3.23 o                         
   2  12   2          0.68          2.10         1.29 o                         
  -2  13   2          2.20          1.21         2.18 o                         
  -1  13   2          4.94          4.12         2.26 o                         
   0  13   2         20.63         20.92         4.60 o                         
   0 -16   3         59.40         56.79         3.31 o                         
   1 -16   3        151.53        146.77         5.82 o                         
  -1 -15   3          0.56          0.73         1.62 o                         
   0 -15   3         27.60         29.41         3.31 o                         
  -2 -14   3        136.39        143.30         5.57 o                         
  -1 -14   3         30.56         34.65         2.56 o                         
   0 -14   3         40.33         42.81         3.96 o                         
   1 -14   3         36.73         46.20         5.25 o                         
   2 -14   3         26.87         27.25         2.52 o                         
   3 -14   3          6.30          5.17         1.29 o                         
  -2 -13   3         82.23         90.02         3.38 o                         
  -1 -13   3         33.09         29.89         3.04 o                         
   0 -13   3        177.75        185.31         8.40 o                         
   1 -13   3         13.32         15.82         3.03 o                         
   2 -13   3         18.24         16.00         3.39 o                         
   3 -13   3          1.19          1.49         0.95 o                         
  -3 -12   3         64.20         57.51         3.07 o                         
  -2 -12   3         73.42         74.50         3.47 o                         
  -1 -12   3         84.06         86.42         4.00 o                         
   1 -12   3        179.59        179.31         5.80 o                         
   2 -12   3          5.80          5.10         1.11 o                         
   3 -12   3          2.19          5.07         3.47 o                         
  -3 -11   3         46.26         53.96         3.31 o                         
  -2 -11   3         29.42         35.19         2.91 o                         
  -1 -11   3         18.76         21.67         3.03 o                         
   0 -11   3         95.71         99.28         6.30 o                         
   1 -11   3        264.98        280.91         6.48 o                         
   2 -11   3         19.12         19.47         2.67 o                         
   3 -11   3          6.05          5.30         1.32 o                         
   4 -11   3          0.09         -0.89         0.89 o                         
  -3 -10   3        154.17        149.12         7.14 o                         
  -2 -10   3        317.04        337.90        13.49 o                         
  -1 -10   3        356.67        388.46        10.45 o                         
   0 -10   3          0.36         -1.98         2.16 o                         
   1 -10   3         36.32         38.29         2.89 o                         
   2 -10   3        379.45        398.61        10.43 o                         
   3 -10   3         19.26         22.73         4.60 o                         
   4 -10   3          0.18          0.95         0.94 o                         
  -3  -9   3         12.59         13.42         2.05 o                         
  -2  -9   3         13.19         14.47         2.30 o                         
  -1  -9   3         10.38         13.40         2.82 o                         
   0  -9   3        471.18        484.67        16.72 o                         
   1  -9   3         80.00         77.54         3.49 o                         
   2  -9   3         19.46         19.53         2.83 o                         
   3  -9   3         10.59          7.01         3.23 o                         
   4  -9   3          0.11         -0.40         1.62 o                         
  -4  -8   3          5.52          2.42         1.45 o                         
  -3  -8   3         37.89         38.57         2.66 o                         
  -2  -8   3       1566.55       1590.31        91.88 o                         
  -1  -8   3          3.79         11.74         5.61 o                         
   0  -8   3        836.98        842.12        27.31 o                         
   1  -8   3       1045.60       1087.58        21.35 o                         
   2  -8   3         83.11         84.77         3.13 o                         
   3  -8   3         97.07        101.30         6.46 o                         
  -4  -7   3        106.16        103.72         4.93 o                         
  -3  -7   3        279.53        307.90         7.19 o                         
  -2  -7   3         71.51         70.42         4.85 o                         
  -1  -7   3       1159.43       1291.98        41.11 o                         
   0  -7   3       1677.24       1655.57        36.58 o                         
   1  -7   3        659.38        684.32        15.71 o                         
   2  -7   3        136.51        141.04         4.05 o                         
   3  -7   3         45.22         46.02         3.48 o                         
   4  -7   3         12.97         17.53         2.99 o                         
  -4  -6   3        521.41        485.24        16.72 o                         
  -3  -6   3        651.26        677.65        16.65 o                         
  -2  -6   3         47.07         43.94         3.55 o                         
  -1  -6   3        212.50        199.64         5.31 o                         
   0  -6   3        593.65        577.14        13.14 o                         
   1  -6   3        280.33        270.14         5.41 o                         
   2  -6   3         37.01         36.56         2.45 o                         
   3  -6   3          1.74          1.71         1.28 o                         
   4  -6   3        103.57         99.20         5.25 o                         
  -4  -5   3         16.25         15.42         2.10 o                         
  -3  -5   3        131.02        136.24         5.34 o                         
  -2  -5   3         53.73         49.92         3.08 o                         
  -1  -5   3        142.53        124.39         3.40 o                         
   0  -5   3        111.37         99.46         2.71 o                         
   1  -5   3        234.34        211.00         4.26 o                         
   2  -5   3         12.12         11.15         2.02 o                         
   3  -5   3        424.06        470.54        17.21 o                         
   4  -5   3        228.82        227.39         9.94 o                         
  -4  -4   3          9.93          7.43         1.63 o                         
  -3  -4   3         32.16         29.65         4.93 o                         
  -1  -4   3        251.08        275.50         6.46 o                         
   0  -4   3         23.44         27.87         1.09 o                         
   1  -4   3        297.19        325.23         7.48 o                         
   2  -4   3       1168.47       1229.99        27.27 o                         
   3  -4   3         12.41          9.76         2.18 o                         
   4  -4   3         17.17         13.25         2.91 o                         
  -4  -3   3          1.96          0.56         1.82 o                         
  -3  -3   3         29.27         22.23         3.31 o                         
  -1  -3   3         18.58         13.75         1.21 o                         
   0  -3   3       2186.26       1910.39       112.97 o                         
   1  -3   3        298.66        312.83         7.14 o                         
   2  -3   3         33.40         34.12         1.72 o                         
   3  -3   3          6.48          4.86         1.37 o                         
   4  -3   3          9.91         11.80         2.30 o                         
  -4  -2   3          9.92         19.87         4.19 o                         
  -3  -2   3         68.12         63.05         4.32 o                         
  -1  -2   3        117.59        124.64         2.97 o                         
   0  -2   3        995.83        939.50        20.48 o                         
   1  -2   3       1478.15       1346.72        46.37 o                         
   2  -2   3        145.29        138.91         3.50 o                         
   3  -2   3         29.19         30.01         3.96 o                         
   4  -2   3         36.43         33.90         2.90 o                         
  -4  -1   3         51.57         54.86         3.16 o                         
  -3  -1   3         88.18        102.88         4.93 o                         
  -1  -1   3         19.90         25.82         0.80 o                         
   0  -1   3        853.79        775.40        16.97 o                         
   1  -1   3        703.95        674.91        21.09 o                         
   2  -1   3          6.21          7.65         1.05 o                         
   3  -1   3          5.27          2.26         1.53 o                         
   4  -1   3        124.49        129.04         4.57 o                         
  -4   0   3        116.22        133.43         6.15 o                         
  -3   0   3        392.37        403.68         8.74 o                         
  -2   0   3        896.75        840.99        26.90 o                         
  -1   0   3       1676.54       1684.51        36.41 o                         
   0   0   3       2047.76       1887.48        58.08 o                         
   1   0   3         40.33         32.56         1.28 o                         
   2   0   3         74.30         75.33         2.69 o                         
   3   0   3          2.32          5.49         2.34 o                         
   4   0   3         22.16         22.24         2.25 o                         
  -4   1   3          6.16          6.95         1.48 o                         
  -3   1   3         13.93         15.30         2.04 o                         
  -2   1   3        128.83        113.98         5.09 o                         
  -1   1   3         96.91         86.30         2.20 o                         
   0   1   3        107.61        100.98         3.80 o                         
   1   1   3        739.27        739.78        13.62 o                         
   2   1   3        670.59        710.18        13.60 o                         
   3   1   3        571.57        602.22        14.79 o                         
   4   1   3         31.39         30.45         2.39 o                         
  -4   2   3        203.43        221.82         6.79 o                         
  -3   2   3        148.91        153.72         6.95 o                         
  -2   2   3        559.77        614.64        20.12 o                         
  -1   2   3        152.06        116.24         4.20 o                         
   0   2   3       3355.38       2841.24        87.16 o                         
   1   2   3       1632.52       1616.32        35.75 o                         
   2   2   3         19.87         24.57         2.56 o                         
   3   2   3          2.56          1.80         1.21 o                         
   4   2   3          3.56          3.18         1.27 o                         
  -4   3   3        145.46        139.66         9.37 o                         
  -3   3   3        245.08        263.75         6.32 o                         
  -2   3   3          9.33         13.82         2.51 o                         
  -1   3   3         32.47         27.14         1.49 o                         
   0   3   3        141.82        136.81         3.93 o                         
   1   3   3         35.96         34.85         2.20 o                         
   2   3   3        578.24        585.45        14.28 o                         
   3   3   3         32.56         39.73         2.76 o                         
   4   3   3         96.00         91.92         8.40 o                         
  -4   4   3         53.16         50.32         3.22 o                         
  -3   4   3         16.91         19.86         2.18 o                         
  -2   4   3        860.22        863.86        16.49 o                         
  -1   4   3        299.02        258.42         8.04 o                         
   0   4   3          8.23          2.03         0.99 o                         
   1   4   3          0.18          0.65         1.53 o                         
   2   4   3          5.98          3.41         2.54 o                         
   3   4   3        222.89        229.40         5.66 o                         
   4   4   3          0.16         -0.08         1.29 o                         
  -4   5   3          2.36          3.04         1.11 o                         
  -3   5   3        294.15        319.51         7.26 o                         
  -2   5   3         19.70         18.50         2.01 o                         
  -1   5   3         56.77         57.59         3.55 o                         
   0   5   3        123.15        141.04         6.22 o                         
   1   5   3         82.10         83.14         3.79 o                         
   2   5   3         39.89         35.30         6.62 o                         
   3   5   3        103.82        103.88         3.41 o                         
   4   5   3          2.35          3.64         1.13 o                         
  -4   6   3         24.83         20.77         1.87 o                         
  -3   6   3        109.01        121.71         4.19 o                         
  -2   6   3         19.50         23.20         2.16 o                         
  -1   6   3        143.66        132.88         4.71 o                         
   0   6   3          5.75          7.67         2.83 o                         
   1   6   3        319.89        345.71        10.62 o                         
   2   6   3         27.53         24.90         2.95 o                         
   3   6   3          0.64          1.47         1.07 o                         
  -4   7   3          1.06          0.50         0.94 o                         
  -3   7   3          0.49         -0.25         1.01 o                         
  -2   7   3         55.86         57.63         2.91 o                         
  -1   7   3          2.07          2.20         1.49 o                         
   0   7   3         12.93         12.23         2.43 o                         
   1   7   3         26.03         24.91         2.69 o                         
   2   7   3        275.96        247.00         7.30 o                         
   3   7   3         22.83         27.84         1.99 o                         
  -4   8   3         12.03          8.89         2.02 o                         
  -3   8   3          6.61          5.37         1.61 o                         
  -2   8   3          0.82         -1.57         1.57 o                         
  -1   8   3          6.63         18.90         4.12 o                         
   0   8   3       1967.96       2061.24        46.12 o                         
   1   8   3         43.22         54.55         3.40 o                         
   2   8   3         14.56          9.45         2.26 o                         
   3   8   3        130.86        128.44         5.41 o                         
  -3   9   3         69.81         65.93         3.72 o                         
  -2   9   3         59.84         62.37         4.04 o                         
  -1   9   3        275.79        267.87        10.74 o                         
   0   9   3        217.51        246.38         7.88 o                         
   1   9   3         11.12          7.06         2.99 o                         
   2   9   3         26.10         29.33         3.07 o                         
   3   9   3         41.63         38.29         2.42 o                         
  -3  10   3         11.37         15.86         1.90 o                         
  -2  10   3         71.64         69.17         3.39 o                         
  -1  10   3        584.08        605.14        21.32 o                         
   0  10   3          1.07          1.53         2.10 o                         
   1  10   3          8.86         10.83         2.67 o                         
   2  10   3         34.97         30.86         2.83 o                         
  -3  11   3          6.34          5.90         2.10 o                         
  -2  11   3         60.26         55.21         2.96 o                         
  -1  11   3          1.20          0.89         1.70 o                         
   0  11   3          1.88          0.22         1.66 o                         
   1  11   3         18.25         11.23         2.02 o                         
   2  11   3         35.60         27.63         2.34 o                         
  -2  12   3          9.25          6.06         2.10 o                         
  -1  12   3          0.36         -1.78         1.78 o                         
   0  12   3         17.58          9.29         2.42 o                         
   1  12   3          0.43          1.94         2.10 o                         
  -1  13   3        150.36        132.50         5.86 o                         
   0 -16   4         18.91         23.75         2.59 o                         
   1 -16   4         17.64         14.14         2.18 o                         
  -1 -15   4        111.34        115.84         5.82 o                         
   0 -15   4          6.02          7.92         2.59 o                         
   1 -15   4         97.91         91.93         4.85 o                         
   2 -15   4          0.40         -1.05         1.62 o                         
  -2 -14   4        148.44        159.94         6.79 o                         
  -1 -14   4        186.77        196.69         5.70 o                         
   1 -14   4          1.13          0.48         3.39 o                         
   2 -14   4         86.80         88.59         3.54 o                         
   3 -14   4         62.18         61.47         3.23 o                         
  -2 -13   4         58.55         71.74         6.99 o                         
  -1 -13   4         64.52         84.98         5.57 o                         
   0 -13   4         48.27         53.07         4.60 o                         
   1 -13   4        105.34        101.04         4.60 o                         
   2 -13   4        132.15        131.23         4.57 o                         
   3 -13   4          0.47          0.49         1.02 o                         
  -3 -12   4          0.11          1.45         1.70 o                         
  -2 -12   4        108.47        111.58         7.59 o                         
  -1 -12   4        290.00        320.14         9.32 o                         
   1 -12   4         15.70         21.61         4.69 o                         
   2 -12   4        389.87        429.03         9.84 o                         
   3 -12   4         26.65         29.11         3.72 o                         
  -3 -11   4         14.04         11.87         1.71 o                         
  -2 -11   4        110.25        123.47         6.14 o                         
  -1 -11   4         15.25         20.60         2.88 o                         
   0 -11   4          0.04          1.64         1.96 o                         
   1 -11   4        322.96        356.46         7.76 o                         
   2 -11   4         24.84         31.14         2.89 o                         
   3 -11   4         39.61         39.55         3.95 o                         
   4 -11   4         37.96         33.28         2.42 o                         
  -3 -10   4          4.05          6.47         1.92 o                         
  -2 -10   4        143.72        144.78         5.30 o                         
  -1 -10   4        245.39        226.26        11.47 o                         
   0 -10   4         36.76         52.59         9.78 o                         
   1 -10   4        345.02        346.92         7.49 o                         
   2 -10   4         29.12         35.01         2.87 o                         
   3 -10   4        146.54        159.59         9.49 o                         
   4 -10   4         18.04         22.40         1.94 o                         
  -3  -9   4          0.14          2.32         1.94 o                         
  -2  -9   4        126.65        122.49         4.95 o                         
  -1  -9   4        199.64        194.60         6.31 o                         
   0  -9   4          4.49         24.16         6.22 o                         
   1  -9   4         22.22         21.29         2.55 o                         
   2  -9   4         86.97         91.58         3.90 o                         
   3  -9   4          9.63         10.92         2.14 o                         
   4  -9   4          5.12          2.50         1.01 o                         
  -4  -8   4          5.01          4.20         1.62 o                         
  -3  -8   4        294.33        316.84         8.04 o                         
  -2  -8   4         16.34         18.18         3.88 o                         
  -1  -8   4          0.90         -0.89         2.75 o                         
   0  -8   4         69.27         74.64         5.09 o                         
   1  -8   4          5.99          4.12         1.94 o                         
   2  -8   4        239.21        246.74         7.11 o                         
   3  -8   4          0.24         -1.12         1.26 o                         
   4  -8   4        120.41        127.63         6.22 o                         
  -4  -7   4         21.57         18.41         2.69 o                         
  -3  -7   4        249.36        271.36         8.04 o                         
  -2  -7   4        527.05        507.64        12.91 o                         
  -1  -7   4        257.85        247.26         9.29 o                         
   0  -7   4        169.50        192.26         7.19 o                         
   1  -7   4         89.66         89.55         3.03 o                         
   2  -7   4        212.45        207.34         8.96 o                         
   3  -7   4         24.78         24.32         3.15 o                         
   4  -7   4         37.73         35.87         3.31 o                         
  -4  -6   4          9.67         15.54         2.41 o                         
  -3  -6   4         34.55         32.43         5.98 o                         
  -2  -6   4        519.80        477.52        14.58 o                         
  -1  -6   4        667.43        654.62        14.97 o                         
   0  -6   4        518.89        530.60        12.14 o                         
   1  -6   4        137.72        126.59         2.99 o                         
   2  -6   4         60.55         79.96         7.35 o                         
   3  -6   4        131.29        131.99         6.30 o                         
   4  -6   4          3.04          3.15         1.53 o                         
  -4  -5   4        127.15        126.69         4.51 o                         
  -3  -5   4        126.82        123.88         4.82 o                         
  -2  -5   4        707.06        689.37        16.62 o                         
  -1  -5   4       3000.93       2994.03       103.88 o                         
   0  -5   4         41.59         46.27         1.63 o                         
   1  -5   4        428.48        444.81         8.39 o                         
   2  -5   4        511.89        579.99        19.39 o                         
   3  -5   4         19.02         23.02         2.83 o                         
   4  -5   4          9.43          8.56         2.59 o                         
  -4  -4   4         30.26         30.70         3.00 o                         
  -3  -4   4        319.45        309.87         9.97 o                         
  -1  -4   4        185.66        187.53         4.57 o                         
   0  -4   4       2314.52       2023.51        62.12 o                         
   1  -4   4        953.39        832.43        18.94 o                         
   3  -4   4         47.02         48.51         3.69 o                         
   4  -4   4          1.81          1.01         1.30 o                         
  -4  -3   4         13.83         17.00         3.24 o                         
  -3  -3   4         60.69         58.11         4.13 o                         
  -1  -3   4          2.54          1.52         0.48 o                         
   0  -3   4        260.57        251.71         8.24 o                         
   1  -3   4         58.87         73.66         2.14 o                         
   2  -3   4        476.81        485.68        11.75 o                         
   3  -3   4         25.23         25.80         3.91 o                         
   4  -3   4          2.78          2.05         1.20 o                         
  -4  -2   4          3.32          2.40         1.51 o                         
  -3  -2   4         35.93         34.55         4.08 o                         
  -1  -2   4        238.13        252.99         5.77 o                         
   0  -2   4       1711.61       1546.71        33.61 o                         
   1  -2   4        887.53        763.53        23.91 o                         
   2  -2   4          9.88          5.09         1.74 o                         
   3  -2   4          2.72          3.46         1.34 o                         
   4  -2   4         11.78         13.20         2.26 o                         
  -4  -1   4          3.48          4.82         1.41 o                         
  -3  -1   4          6.00         10.83         2.46 o                         
  -1  -1   4         73.44         89.58         3.23 o                         
   0  -1   4        135.09        131.50         4.60 o                         
   1  -1   4        530.18        570.46        18.18 o                         
   2  -1   4         23.91         25.81         1.91 o                         
   3  -1   4          0.35          2.26         1.22 o                         
   4  -1   4         20.20         21.08         2.34 o                         
  -4   0   4          0.04          1.33         1.31 o                         
  -3   0   4         25.34         30.29         3.81 o                         
  -1   0   4         72.13         69.73         1.94 o                         
   0   0   4       1254.78       1141.57        35.47 o                         
   1   0   4       1134.30       1086.66        24.08 o                         
   2   0   4          6.06          3.50         1.03 o                         
   3   0   4         56.06         58.62         3.72 o                         
   4   0   4          0.22          1.59         1.25 o                         
  -4   1   4          1.55          2.45         1.29 o                         
  -3   1   4        121.85        132.20         5.24 o                         
  -2   1   4        662.17        655.68        21.41 o                         
  -1   1   4         14.55         19.39         1.29 o                         
   0   1   4         27.06         26.00         1.22 o                         
   1   1   4        110.12        120.82         2.98 o                         
   2   1   4         66.47         74.19         2.63 o                         
   3   1   4         35.59         41.13         2.84 o                         
   4   1   4          3.91          3.26         1.10 o                         
  -3   2   4        788.00        801.21        15.65 o                         
  -2   2   4        523.48        515.61        10.42 o                         
  -1   2   4        718.27        771.02        15.48 o                         
   0   2   4        228.00        199.02         6.66 o                         
   1   2   4         84.88         68.41         2.71 o                         
   2   2   4        811.60        834.84        19.62 o                         
   3   2   4          6.70          4.74         1.72 o                         
   4   2   4        167.67        158.71         4.99 o                         
  -4   3   4         26.85         27.67         2.67 o                         
  -3   3   4        301.67        313.99         7.17 o                         
  -2   3   4          6.54          5.90         1.56 o                         
  -1   3   4        440.22        465.07        11.00 o                         
   0   3   4         86.26         89.17         3.35 o                         
   1   3   4        150.72        197.67         8.24 o                         
   2   3   4          5.35          6.60         2.91 o                         
   3   3   4         44.93         44.50         2.69 o                         
   4   3   4         94.84         91.60         4.36 o                         
  -4   4   4         37.41         28.61         2.54 o                         
  -3   4   4         78.23         84.83         3.17 o                         
  -2   4   4          0.59          1.59         1.04 o                         
  -1   4   4        191.71        220.12         8.48 o                         
   0   4   4         27.75         21.97         2.83 o                         
   1   4   4        414.17        387.68        10.05 o                         
   2   4   4        126.18        126.58         6.62 o                         
   3   4   4          0.13         -0.76         1.18 o                         
   4   4   4         78.32         69.79         3.80 o                         
  -4   5   4          8.52         11.45         1.97 o                         
  -3   5   4        203.97        211.69         5.77 o                         
  -2   5   4        183.38        186.23         4.88 o                         
  -1   5   4        113.41        105.28         4.17 o                         
   0   5   4        361.87        351.55        12.93 o                         
   1   5   4         99.14        103.56         5.74 o                         
   2   5   4          6.73         14.12         2.91 o                         
   3   5   4         65.91         63.51         2.63 o                         
  -4   6   4        117.07        106.77         3.73 o                         
  -3   6   4         77.52         83.30         4.65 o                         
  -2   6   4         25.32         23.53         2.33 o                         
  -1   6   4        149.54        159.80        10.50 o                         
   0   6   4        586.08        617.76        19.59 o                         
   1   6   4        406.41        393.91        10.95 o                         
   2   6   4         26.43         28.75         2.93 o                         
   3   6   4         38.74         38.93         2.09 o                         
  -4   7   4         49.73         47.52         2.17 o                         
  -3   7   4         59.26         61.56         2.66 o                         
  -2   7   4         21.38         20.22         2.39 o                         
  -1   7   4        272.01        264.92         7.60 o                         
   0   7   4          1.56          6.56         1.99 o                         
   1   7   4        103.07        110.47         4.48 o                         
   2   7   4          1.87          5.22         1.66 o                         
   3   7   4         10.66         16.24         2.40 o                         
  -4   8   4        120.56        112.04         4.69 o                         
  -3   8   4         53.12         52.65         2.39 o                         
  -2   8   4         57.18         55.99         2.80 o                         
  -1   8   4        692.96        710.92        25.12 o                         
   0   8   4        167.74        167.51         6.50 o                         
   1   8   4        126.92        132.04         5.29 o                         
   2   8   4          2.61          4.04         1.53 o                         
  -3   9   4         10.01         11.68         1.96 o                         
  -2   9   4         37.53         36.46         2.68 o                         
  -1   9   4        106.12        112.18         4.54 o                         
   0   9   4        363.49        349.48        15.95 o                         
   1   9   4        182.75        182.37         5.91 o                         
   2   9   4         16.43         17.47         2.30 o                         
  -3  10   4          5.15          4.63         2.22 o                         
  -2  10   4          4.01          3.06         1.28 o                         
  -1  10   4         53.48         50.73         4.20 o                         
   0  10   4         26.44         26.01         3.72 o                         
   1  10   4         28.66         28.60         3.47 o                         
   2  10   4         67.58         66.56         3.39 o                         
  -2  11   4        208.38        194.20         8.24 o                         
  -1  11   4          0.77         -1.70         1.70 o                         
   0  11   4         68.90         61.39         4.60 o                         
   1  11   4        160.01        161.80         6.38 o                         
  -1  12   4        164.37        157.36         7.11 o                         
   0  12   4        108.29        103.08         6.14 o                         
  -1 -16   5          0.30          0.89         1.29 o                         
   0 -16   5        111.97         99.44         4.77 o                         
   1 -16   5        162.90        150.41         6.22 o                         
   2 -16   5          5.51          6.79         2.34 o                         
  -1 -15   5         36.81         38.13         4.28 o                         
   0 -15   5         97.48         91.36         5.01 o                         
   1 -15   5         68.99         69.32         6.71 o                         
   2 -15   5          0.10          1.16         0.94 o                         
  -2 -14   5         15.90         12.38         1.76 o                         
  -1 -14   5         65.78         72.92         3.40 o                         
   0 -14   5          1.84          2.02         1.86 o                         
   1 -14   5          5.80         10.58         3.31 o                         
   2 -14   5          7.02          4.91         1.27 o                         
   3 -14   5          1.80         -1.05         1.05 o                         
  -2 -13   5         27.46         31.06         2.99 o                         
  -1 -13   5          3.59          2.59         1.49 o                         
   0 -13   5          0.64         -1.48         1.63 o                         
   1 -13   5         25.35         25.58         3.16 o                         
   2 -13   5          3.93         10.34         3.64 o                         
   3 -13   5         36.59         35.40         2.39 o                         
  -3 -12   5         53.51         54.91         2.58 o                         
  -2 -12   5          0.77          0.06         1.23 o                         
  -1 -12   5         13.99         18.97         2.80 o                         
   0 -12   5         29.91         32.96         4.85 o                         
   1 -12   5         32.97         34.71         3.15 o                         
   2 -12   5         26.69         26.26         2.63 o                         
   3 -12   5         93.47        106.91         3.95 o                         
  -3 -11   5         91.13         89.34         3.42 o                         
  -2 -11   5          6.12          7.07         4.97 o                         
  -1 -11   5          4.52          2.54         1.39 o                         
   0 -11   5        613.02        578.03        14.34 o                         
   1 -11   5        425.13        468.57        18.18 o                         
   2 -11   5         26.46         26.16         2.81 o                         
   3 -11   5        301.07        307.78        16.44 o                         
   4 -11   5          0.98          0.08         1.13 o                         
  -3 -10   5          0.26          0.80         1.03 o                         
  -2 -10   5        174.66        167.07         5.88 o                         
  -1 -10   5          2.91          2.21         2.25 o                         
   0 -10   5        217.98        210.12         6.87 o                         
   1 -10   5          9.03         11.32         2.06 o                         
   2 -10   5         42.42         47.59         3.31 o                         
   3 -10   5          4.01          5.09         2.02 o                         
   4 -10   5          0.14          0.48         1.78 o                         
  -4  -9   5          7.54          4.69         1.53 o                         
  -3  -9   5        112.13        110.65         4.51 o                         
  -2  -9   5          0.36          0.78         1.62 o                         
  -1  -9   5        663.02        617.84        33.44 o                         
   0  -9   5        587.53        559.96        19.55 o                         
   1  -9   5         81.62         87.20         5.01 o                         
   2  -9   5          0.43          0.79         1.24 o                         
   3  -9   5         81.87         72.78         4.52 o                         
   4  -9   5          6.97          2.94         1.10 o                         
  -4  -8   5          0.27          2.07         1.17 o                         
  -3  -8   5         50.34         46.89         3.68 o                         
  -2  -8   5         21.02         20.66         3.00 o                         
  -1  -8   5         80.16         69.31         5.41 o                         
   0  -8   5          1.37         -0.40         1.78 o                         
   1  -8   5         51.68         47.87         2.85 o                         
   2  -8   5         17.26         16.75         4.52 o                         
   3  -8   5         61.09         54.44         4.04 o                         
   4  -8   5          0.70          0.71         1.17 o                         
  -4  -7   5         12.35         12.46         3.60 o                         
  -3  -7   5        232.03        253.15         7.80 o                         
  -2  -7   5         40.82         42.25         3.14 o                         
  -1  -7   5        275.11        287.81        10.50 o                         
   0  -7   5        238.68        251.47         9.05 o                         
   1  -7   5         70.57         74.88         2.83 o                         
   2  -7   5          1.60          2.10         1.29 o                         
   4  -7   5         50.78         47.31         2.67 o                         
  -4  -6   5         19.29         21.20         2.83 o                         
  -3  -6   5          5.25          6.67         1.68 o                         
  -2  -6   5        292.38        283.06         6.90 o                         
  -1  -6   5        492.55        463.11        16.24 o                         
   0  -6   5          0.63          1.27         0.76 o                         
   1  -6   5          7.93         11.52         1.51 o                         
   2  -6   5        561.64        524.90        17.77 o                         
   3  -6   5         10.29         11.39         2.50 o                         
   4  -6   5         11.22         12.44         2.67 o                         
  -4  -5   5         10.78         11.78         2.37 o                         
  -3  -5   5         10.06         11.91         2.39 o                         
  -2  -5   5        112.72        113.35         4.05 o                         
  -1  -5   5        296.78        362.10         8.54 o                         
   0  -5   5       1218.24       1137.48        45.84 o                         
   1  -5   5        118.27        112.06         2.69 o                         
   2  -5   5          0.44          0.48         1.21 o                         
   3  -5   5        312.55        325.04         8.85 o                         
   4  -5   5         14.30         17.29         3.72 o                         
  -4  -4   5          2.51          2.20         1.26 o                         
  -3  -4   5        201.23        193.56         6.78 o                         
  -2  -4   5        263.74        271.36         7.88 o                         
  -1  -4   5          3.32          6.26         0.91 o                         
   0  -4   5         25.76         28.95         1.23 o                         
   1  -4   5       2984.35       2810.89        49.87 o                         
   2  -4   5        186.73        171.89         9.17 o                         
   3  -4   5         38.23         42.93         3.83 o                         
   4  -4   5         16.05         14.73         2.65 o                         
  -4  -3   5         39.07         37.72         3.24 o                         
  -3  -3   5         83.16         93.37         3.69 o                         
  -2  -3   5         24.64         53.68         5.57 o                         
  -1  -3   5       2828.03       2591.42        56.15 o                         
   0  -3   5          6.98          3.99         0.71 o                         
   1  -3   5         72.20         61.10         2.24 o                         
   2  -3   5         38.12         30.32         5.13 o                         
   3  -3   5         54.92         59.39         3.77 o                         
   4  -3   5         55.60         56.59         2.90 o                         
  -4  -2   5        102.53        102.36         4.51 o                         
  -3  -2   5          0.07          0.32         1.43 o                         
  -1  -2   5        353.43        338.39         7.71 o                         
   0  -2   5        526.65        524.87        11.80 o                         
   1  -2   5         67.28         66.14         6.50 o                         
   2  -2   5        405.18        380.00         7.80 o                         
   3  -2   5         31.00         32.62         2.58 o                         
   4  -2   5        141.48        138.10         4.45 o                         
  -4  -1   5          2.18          0.97         2.26 o                         
  -3  -1   5          3.35          0.33         1.36 o                         
  -1  -1   5        366.98        329.50        10.66 o                         
   0  -1   5        420.50        358.02        11.63 o                         
   1  -1   5        210.85        214.08         5.45 o                         
   2  -1   5          1.20         -0.19         0.97 o                         
   3  -1   5         11.59         13.36         2.83 o                         
   4  -1   5          4.37          2.24         1.08 o                         
  -4   0   5          0.95          2.65         1.91 o                         
  -3   0   5         21.50         24.45         2.72 o                         
  -2   0   5        285.40        312.48         9.89 o                         
  -1   0   5         68.53         69.09         2.10 o                         
   0   0   5        997.15       1081.79        23.96 o                         
   1   0   5         48.54         47.70         2.17 o                         
   2   0   5        292.08        284.16         6.42 o                         
   3   0   5        198.57        215.60         9.61 o                         
   4   0   5         62.71         54.75         2.65 o                         
  -4   1   5         16.56         15.81         1.97 o                         
  -3   1   5        593.12        598.83        12.30 o                         
  -2   1   5        710.24        664.67        13.02 o                         
  -1   1   5       1525.19       1503.82        32.96 o                         
   0   1   5         86.40         99.67         2.59 o                         
   1   1   5        245.50        247.21         6.58 o                         
   2   1   5        137.66        129.60         3.90 o                         
   3   1   5          0.37          0.13         1.13 o                         
   4   1   5          0.53          0.94         1.06 o                         
  -4   2   5        226.67        229.88        11.31 o                         
  -3   2   5          4.51          7.24         1.71 o                         
  -2   2   5         68.33         69.84         3.85 o                         
  -1   2   5         44.47         40.46         1.72 o                         
   0   2   5         81.37         93.33         2.66 o                         
   1   2   5        153.84        152.14         4.79 o                         
   2   2   5          6.64          3.89         1.59 o                         
   3   2   5          0.23          0.65         1.18 o                         
   4   2   5          1.44         -0.16         0.89 o                         
  -4   3   5         78.42         76.09         3.40 o                         
  -3   3   5         40.04         40.64         2.73 o                         
  -2   3   5        993.01        997.33        20.67 o                         
  -1   3   5        225.87        202.27         5.57 o                         
   0   3   5        180.18        203.88         8.32 o                         
   1   3   5        156.39        160.75         7.22 o                         
   2   3   5          5.41          2.08         1.57 o                         
   3   3   5         61.71         65.97         3.26 o                         
   4   3   5          6.35          5.09         1.70 o                         
  -4   4   5        298.89        286.35         7.71 o                         
  -3   4   5        108.03        114.55         4.68 o                         
  -2   4   5         99.80        109.89         3.58 o                         
  -1   4   5         28.27         33.61         3.43 o                         
   0   4   5        134.76        151.78         6.95 o                         
   1   4   5        275.62        263.70         6.24 o                         
   2   4   5         92.16         88.95         6.18 o                         
   3   4   5        147.66        140.30         4.02 o                         
  -4   5   5          0.09          0.77         0.97 o                         
  -3   5   5         52.00         62.34         3.44 o                         
  -2   5   5          9.12          5.99         1.45 o                         
  -1   5   5         70.23         57.28         3.34 o                         
   0   5   5        202.25        217.92         6.57 o                         
   1   5   5         28.67         29.67         4.11 o                         
   2   5   5        599.01        562.60        13.85 o                         
   3   5   5        252.82        228.84         5.19 o                         
  -4   6   5         29.15         24.65         2.28 o                         
  -3   6   5         25.37         30.30         2.32 o                         
  -2   6   5         73.09         69.20         3.01 o                         
  -1   6   5          1.27          1.01         1.58 o                         
   0   6   5        195.66        180.99         5.86 o                         
   1   6   5          5.29          2.87         1.37 o                         
   2   6   5        115.42        106.50         4.17 o                         
   3   6   5          0.14          4.24         6.26 o                         
  -4   7   5          3.75          1.45         1.21 o                         
  -3   7   5         10.66          7.08         1.87 o                         
  -2   7   5        168.13        177.24         4.83 o                         
  -1   7   5        182.09        185.91         6.03 o                         
   0   7   5        100.95        107.00         6.79 o                         
   1   7   5        675.54        668.98        16.47 o                         
   2   7   5        158.68        176.26         9.13 o                         
   3   7   5         24.57         23.51         2.34 o                         
  -3   8   5         57.73         55.12         6.46 o                         
  -2   8   5        216.01        222.00        15.87 o                         
  -1   8   5          4.25          2.85         1.55 o                         
   0   8   5          1.82          0.00         1.86 o                         
   1   8   5         77.65         79.84         3.78 o                         
   2   8   5         65.07         67.89         3.43 o                         
  -3   9   5        142.39        141.45         4.56 o                         
  -2   9   5        194.01        182.17         5.64 o                         
  -1   9   5         43.42         46.86         4.28 o                         
   0   9   5         19.78         16.24         3.39 o                         
   1   9   5         97.39        103.88         5.33 o                         
   2   9   5        172.95        168.33         6.10 o                         
  -3  10   5        157.28        149.84         5.74 o                         
  -2  10   5        307.29        290.75         7.67 o                         
  -1  10   5        167.95        149.28         7.59 o                         
   0  10   5          5.79          6.14         1.94 o                         
   1  10   5        122.40        109.70         5.01 o                         
   2  10   5         15.40         21.33         2.10 o                         
  -2  11   5         19.98         22.30         4.12 o                         
  -1  11   5          8.52         14.86         3.23 o                         
   0  11   5          2.19          1.70         2.18 o                         
  -1 -16   6          1.20          1.13         1.21 o                         
   0 -16   6         30.48         20.92         2.50 o                         
   1 -16   6          3.33          3.64         2.26 o                         
   2 -16   6         25.15         21.36         2.17 o                         
  -2 -15   6         13.04         10.59         2.67 o                         
  -1 -15   6          0.31          0.89         2.27 o                         
   0 -15   6          2.77          3.96         1.62 o                         
   1 -15   6         55.58         59.74         2.91 o                         
   2 -15   6          8.51          6.85         2.50 o                         
  -2 -14   6         21.22         21.24         3.19 o                         
  -1 -14   6         29.46         21.95         2.45 o                         
   0 -14   6          0.21          0.59         1.53 o                         
   1 -14   6         10.25          6.14         2.50 o                         
   2 -14   6         48.41         48.84         3.02 o                         
  -2 -13   6         49.18         47.05         2.71 o                         
  -1 -13   6         34.14         31.20         2.80 o                         
   0 -13   6         47.93         50.00         6.26 o                         
   1 -13   6        105.17        104.61         5.98 o                         
   2 -13   6        248.03        260.52         7.57 o                         
   3 -13   6        135.57        120.21         4.06 o                         
  -3 -12   6          6.07          4.57         1.29 o                         
  -1 -12   6        160.84        161.29         5.63 o                         
   0 -12   6         23.08         26.94         2.70 o                         
   1 -12   6          3.12         -0.96         1.60 o                         
   2 -12   6        183.97        194.81        10.90 o                         
   3 -12   6         60.95         58.67         3.11 o                         
  -3 -11   6          0.75          0.99         1.05 o                         
  -2 -11   6         77.15         93.62         4.26 o                         
  -1 -11   6        487.92        461.29         9.86 o                         
   0 -11   6        149.37        143.79        15.19 o                         
   1 -11   6        107.36        106.23         5.66 o                         
   2 -11   6          0.20          0.19         2.22 o                         
   3 -11   6         65.16         63.97         3.08 o                         
   4 -11   6         28.51         26.42         2.67 o                         
  -3 -10   6        126.84        121.11         3.64 o                         
  -2 -10   6          3.68          8.22         3.47 o                         
  -1 -10   6        205.00        179.42        13.85 o                         
   0 -10   6         25.08         27.14         4.12 o                         
   1 -10   6         66.29         69.11         3.46 o                         
   2 -10   6        261.79        281.26         7.98 o                         
   3 -10   6          7.12          9.37         3.07 o                         
   4 -10   6         65.83         59.22         2.69 o                         
  -4  -9   6         28.21         23.59         2.75 o                         
  -3  -9   6         48.91         54.81         3.99 o                         
  -2  -9   6        307.70        297.37         8.58 o                         
  -1  -9   6         61.02         61.01         9.41 o                         
   0  -9   6         91.84         72.70         5.33 o                         
   1  -9   6        221.06        206.54         6.11 o                         
   2  -9   6        198.38        199.91        18.94 o                         
   3  -9   6          0.81          0.00         1.53 o                         
   4  -9   6          1.73          0.52         1.86 o                         
  -4  -8   6         27.70         30.90         2.16 o                         
  -3  -8   6        102.80        112.05         4.56 o                         
  -2  -8   6        378.53        399.50        11.10 o                         
  -1  -8   6          1.56         -0.55         1.86 o                         
   1  -8   6         88.38         82.53         3.41 o                         
   2  -8   6         28.02         30.86         3.07 o                         
   3  -8   6        275.31        263.66        10.42 o                         
   4  -8   6          3.33          4.24         1.43 o                         
  -4  -7   6         74.58         65.85         3.17 o                         
  -3  -7   6          3.09          2.14         1.77 o                         
  -2  -7   6         51.47         64.26         3.46 o                         
  -1  -7   6        247.88        228.35         5.72 o                         
   0  -7   6        112.06         86.19         4.28 o                         
   1  -7   6       1012.31       1007.60        22.73 o                         
   2  -7   6        183.43        172.38         8.97 o                         
   3  -7   6         76.15         74.56         4.60 o                         
   4  -7   6         35.92         38.13         3.15 o                         
  -4  -6   6         48.97         46.77         2.97 o                         
  -3  -6   6         31.29         24.21         2.84 o                         
  -2  -6   6         56.86         64.27         3.30 o                         
  -1  -6   6          1.67          1.53         1.45 o                         
   0  -6   6        201.82        202.19         7.43 o                         
   1  -6   6         10.60         10.26         1.63 o                         
   2  -6   6        571.37        634.60        21.25 o                         
   3  -6   6          7.97         10.91         3.39 o                         
  -4  -5   6        121.09        125.15         4.53 o                         
  -3  -5   6        101.91        103.38         3.37 o                         
  -2  -5   6         54.57         66.62         4.20 o                         
  -1  -5   6        993.46        968.71        21.65 o                         
   0  -5   6        702.93        654.71        21.09 o                         
   1  -5   6        133.85        166.64        11.07 o                         
   2  -5   6        274.75        285.36         7.83 o                         
   3  -5   6         15.17         19.60         6.06 o                         
   4  -5   6          0.16          1.94         1.53 o                         
  -4  -4   6        306.30        307.18         8.42 o                         
  -3  -4   6        183.80        184.52         4.77 o                         
  -2  -4   6          2.96          5.40         1.36 o                         
  -1  -4   6        385.49        403.33        13.33 o                         
   0  -4   6         11.21         10.76         1.05 o                         
   1  -4   6        285.87        271.64         9.48 o                         
   2  -4   6          0.28          0.29         1.10 o                         
   3  -4   6         51.35         51.34         3.18 o                         
   4  -4   6        146.88        141.57         4.46 o                         
  -4  -3   6         20.21         17.21         3.31 o                         
  -3  -3   6          6.10          3.41         1.42 o                         
  -2  -3   6        416.50        466.13         9.79 o                         
  -1  -3   6        481.22        454.28        10.43 o                         
   0  -3   6       1675.31       1582.90        34.70 o                         
   1  -3   6        583.79        566.71        13.08 o                         
   2  -3   6         32.58         28.73         2.87 o                         
   3  -3   6        219.19        240.73         7.05 o                         
   4  -3   6         33.89         41.14         3.03 o                         
  -4  -2   6         17.20         15.84         2.47 o                         
  -3  -2   6          3.50          4.12         2.30 o                         
  -2  -2   6         13.15         10.83         1.65 o                         
  -1  -2   6         53.80         64.46         2.91 o                         
   0  -2   6        265.22        277.96         9.45 o                         
   1  -2   6         75.54         71.97         3.55 o                         
   2  -2   6        132.91        135.51         4.06 o                         
   3  -2   6        190.12        192.50         8.56 o                         
   4  -2   6          0.88          0.33         1.02 o                         
  -4  -1   6         18.98         20.74         2.51 o                         
  -3  -1   6          0.99          0.20         1.52 o                         
  -2  -1   6         12.91         10.30         1.85 o                         
  -1  -1   6        210.32        201.87         7.03 o                         
   0  -1   6       2105.49       2035.95        62.92 o                         
   1  -1   6        162.08        153.96         6.14 o                         
   2  -1   6        110.70        122.00         6.33 o                         
   3  -1   6          0.26         -0.69         1.45 o                         
   4  -1   6         11.20         12.80         1.86 o                         
  -4   0   6          4.86          2.73         1.28 o                         
  -3   0   6          2.08          3.28         1.46 o                         
  -2   0   6        120.30        105.93         4.00 o                         
  -1   0   6         49.21         48.75         2.26 o                         
   0   0   6        432.94        417.39         8.19 o                         
   1   0   6         53.61         50.16         3.23 o                         
   2   0   6         53.50         54.97         2.62 o                         
   3   0   6         12.38          6.77         4.32 o                         
   4   0   6         44.70         44.69         2.32 o                         
  -4   1   6          8.46          9.85         2.07 o                         
  -3   1   6         16.19         12.94         2.16 o                         
  -2   1   6         54.23         56.84         4.34 o                         
  -1   1   6       1070.72       1070.51        19.59 o                         
   0   1   6        339.43        312.05        13.33 o                         
   1   1   6         24.91         29.53         2.40 o                         
   2   1   6         70.89         70.02         2.90 o                         
   3   1   6        291.37        308.90         9.01 o                         
   4   1   6         19.99         19.44         2.03 o                         
  -4   2   6        349.65        352.21         9.59 o                         
  -3   2   6        237.42        259.48         7.82 o                         
  -2   2   6         86.26         78.74         3.33 o                         
  -1   2   6        964.03       1008.33        22.85 o                         
   0   2   6        691.14        729.31        16.99 o                         
   1   2   6         60.55         67.12         2.88 o                         
   2   2   6        131.96        129.75         4.80 o                         
   3   2   6         23.50         23.61         2.13 o                         
  -4   3   6         31.54         23.60         5.33 o                         
  -3   3   6         93.51         96.44         5.02 o                         
  -2   3   6          1.28         -0.08         1.31 o                         
  -1   3   6        384.81        371.39         9.48 o                         
   0   3   6        221.30        203.90         7.47 o                         
   1   3   6         44.84         46.04         2.60 o                         
   2   3   6        165.18        162.40         5.43 o                         
   3   3   6        304.51        289.30         6.44 o                         
  -4   4   6         10.38         11.51         2.14 o                         
  -3   4   6         46.35         45.33         3.19 o                         
  -2   4   6         15.28         14.84         2.53 o                         
  -1   4   6         24.94         19.50         4.56 o                         
   0   4   6        103.06         98.76         4.15 o                         
   1   4   6        217.55        213.71         6.12 o                         
   2   4   6          8.05          4.30         1.42 o                         
   3   4   6         82.36         77.06         2.61 o                         
  -4   5   6          7.68          7.00         1.48 o                         
  -3   5   6         26.38         28.64         2.58 o                         
  -2   5   6          4.98          2.95         1.27 o                         
  -1   5   6         38.27         37.81         3.29 o                         
   0   5   6        730.24        727.23        17.42 o                         
   1   5   6        139.72        141.75        10.10 o                         
   2   5   6         84.81         96.36         3.94 o                         
   3   5   6         56.60         57.28         2.11 o                         
  -4   6   6         66.24         63.41         3.55 o                         
  -3   6   6         40.96         39.64         2.58 o                         
  -2   6   6         18.45         20.69         4.14 o                         
  -1   6   6        839.06        833.32        62.61 o                         
   0   6   6         27.83         35.40         3.09 o                         
   1   6   6        340.29        326.06         9.12 o                         
   2   6   6         15.90          8.77         2.87 o                         
   3   6   6          4.58          3.51         3.39 o                         
  -3   7   6         15.66         16.49         2.46 o                         
  -2   7   6        177.00        164.76         5.48 o                         
  -1   7   6        356.37        369.05         9.97 o                         
   0   7   6         54.14         53.23         3.60 o                         
   1   7   6         75.49         75.30         9.45 o                         
   2   7   6         21.98         22.90         2.13 o                         
  -3   8   6         32.50         23.02         2.91 o                         
  -2   8   6         79.63         78.52         4.89 o                         
  -1   8   6        181.66        176.91         8.72 o                         
   0   8   6        541.67        547.74        26.09 o                         
   1   8   6          0.18         -0.65         1.78 o                         
   2   8   6         34.67         37.34         2.21 o                         
  -3   9   6          1.19          1.13         1.45 o                         
  -2   9   6        164.46        158.30         5.00 o                         
  -1   9   6         90.80         77.79         5.09 o                         
   0   9   6         53.46         42.81         4.04 o                         
   1   9   6          3.73          3.72         1.53 o                         
   2   9   6          4.67          5.49         1.86 o                         
  -2  10   6          7.61          3.96         2.50 o                         
  -1  10   6        123.26        114.06         5.98 o                         
   0  10   6        148.32        151.30         7.27 o                         
   1  10   6         22.90         19.47         2.83 o                         
  -1  11   6         56.36         78.60         7.35 o                         
   0 -17   7         69.10         77.14         3.72 o                         
   1 -17   7         35.51         33.28         2.67 o                         
  -1 -16   7         47.56         42.57         3.15 o                         
   0 -16   7         15.75         16.88         2.34 o                         
   1 -16   7          6.72          5.18         1.14 o                         
   2 -16   7          0.28          1.70         1.29 o                         
  -2 -15   7          7.00         13.01         2.42 o                         
  -1 -15   7         84.73         76.38         3.28 o                         
   0 -15   7         16.25         12.28         3.88 o                         
   1 -15   7          2.95          1.13         1.09 o                         
   2 -15   7         81.77         71.73         3.80 o                         
  -2 -14   7        110.76        105.91         4.89 o                         
  -1 -14   7        144.26        142.04         4.79 o                         
   0 -14   7         28.92         37.00         3.88 o                         
   2 -14   7          0.59          0.12         1.10 o                         
  -2 -13   7         52.52         57.29         2.82 o                         
  -1 -13   7         25.62         31.29         2.86 o                         
   0 -13   7        446.93        461.09        11.94 o                         
   1 -13   7          5.67          9.29         3.15 o                         
   2 -13   7        106.28        106.15         6.54 o                         
   3 -13   7         23.48         18.22         2.08 o                         
  -3 -12   7          3.90          1.10         1.53 o                         
  -1 -12   7        194.67        235.07        10.32 o                         
   0 -12   7         14.04         13.58         2.30 o                         
   1 -12   7         21.82         24.64         3.96 o                         
   2 -12   7         52.01         52.18         3.16 o                         
   3 -12   7         14.14         20.24         2.17 o                         
  -3 -11   7         42.74         41.03         2.50 o                         
  -2 -11   7         12.82         15.26         2.95 o                         
  -1 -11   7        208.91        214.89         5.61 o                         
   0 -11   7          0.26          0.98         1.39 o                         
   1 -11   7        245.66        229.01         9.94 o                         
   2 -11   7        371.03        368.19        13.65 o                         
   3 -11   7         16.48         16.70         2.15 o                         
  -3 -10   7         15.06         12.54         1.49 o                         
  -2 -10   7       1050.31       1074.11        20.78 o                         
  -1 -10   7         88.27         93.17         4.61 o                         
   0 -10   7         31.00         26.94         2.89 o                         
   1 -10   7        456.45        432.56        11.00 o                         
   2 -10   7         74.15         84.93         3.74 o                         
   3 -10   7         17.78         18.10         3.23 o                         
  -4  -9   7         19.86         20.42         2.01 o                         
  -2  -9   7         90.32         88.65         5.47 o                         
  -1  -9   7          2.73          1.78         2.42 o                         
   0  -9   7         62.10         53.40         2.95 o                         
   1  -9   7         60.53         53.82         3.20 o                         
   2  -9   7          4.02          4.30         3.27 o                         
   3  -9   7        146.99        136.64         7.07 o                         
   4  -9   7         44.45         38.54         3.80 o                         
  -4  -8   7          3.60          1.57         1.09 o                         
  -3  -8   7        180.14        177.93         5.12 o                         
  -2  -8   7          2.94          1.91         1.41 o                         
  -1  -8   7        291.59        280.76         5.68 o                         
   0  -8   7         11.51          5.41         2.18 o                         
   1  -8   7         80.12         79.65         3.53 o                         
   2  -8   7         54.57         54.44         3.72 o                         
   3  -8   7         23.63         27.71         3.07 o                         
   4  -8   7         87.53         88.70         4.69 o                         
  -4  -7   7          1.06          1.10         1.15 o                         
  -3  -7   7         27.21         25.45         2.63 o                         
  -2  -7   7         99.48        107.91         3.97 o                         
  -1  -7   7          0.80          1.22         1.15 o                         
   1  -7   7         14.75         12.03         1.88 o                         
   2  -7   7        182.42        199.89         5.98 o                         
   3  -7   7         19.70         21.38         4.16 o                         
   4  -7   7          5.63          1.94         1.45 o                         
  -4  -6   7         19.68         16.76         2.06 o                         
  -3  -6   7        300.73        305.51         7.32 o                         
  -2  -6   7        203.37        202.40         5.50 o                         
  -1  -6   7          0.34          2.10         1.94 o                         
   0  -6   7       1004.65       1075.82        34.09 o                         
   1  -6   7         46.87         44.42         2.42 o                         
   2  -6   7        327.47        329.28         7.24 o                         
   3  -6   7        126.44        117.44         4.47 o                         
   4  -6   7         18.27         14.62         2.67 o                         
  -4  -5   7          9.54          8.31         1.84 o                         
  -3  -5   7        188.99        205.31         4.80 o                         
  -2  -5   7        240.58        239.35         5.10 o                         
  -1  -5   7         11.55         10.74         2.34 o                         
   0  -5   7         11.11         17.21         2.10 o                         
   1  -5   7        734.59        755.49        18.98 o                         
   2  -5   7        235.14        227.20         8.64 o                         
   3  -5   7          9.90          9.18         3.23 o                         
   4  -5   7        240.75        243.47         9.37 o                         
  -4  -4   7         49.01         49.52         3.50 o                         
  -3  -4   7        111.10        110.70         3.56 o                         
  -2  -4   7        296.56        284.91         5.75 o                         
  -1  -4   7         78.76         74.01         2.76 o                         
   0  -4   7       1303.83       1354.87        38.09 o                         
   1  -4   7        495.69        540.18        12.68 o                         
   2  -4   7        421.47        421.86        10.57 o                         
   3  -4   7        102.47        109.27         4.33 o                         
   4  -4   7        333.58        312.95         7.97 o                         
  -4  -3   7          0.57          0.09         1.16 o                         
  -3  -3   7         19.37         22.25         2.48 o                         
  -2  -3   7         55.45         43.03         2.54 o                         
  -1  -3   7         52.44         56.22         3.07 o                         
   0  -3   7        843.40        924.84        29.24 o                         
   1  -3   7       1561.27       1581.98        35.04 o                         
   2  -3   7          0.43          2.03         2.07 o                         
   3  -3   7         57.69         65.80         3.68 o                         
   4  -3   7         19.59         19.28         2.10 o                         
  -4  -2   7         19.72         19.73         2.45 o                         
  -3  -2   7        152.96        167.49         4.93 o                         
  -2  -2   7        251.44        232.56         5.13 o                         
  -1  -2   7          3.23          8.24         1.94 o                         
   0  -2   7         16.02         17.21         2.02 o                         
   1  -2   7       1053.14       1070.40        34.17 o                         
   2  -2   7         78.45         70.23         2.84 o                         
   3  -2   7        145.47        154.36         5.46 o                         
   4  -2   7         29.35         25.11         1.93 o                         
  -4  -1   7          5.40          9.13         3.15 o                         
  -3  -1   7        286.07        292.36         7.01 o                         
  -2  -1   7          2.29          2.67         1.48 o                         
  -1  -1   7        125.24        118.55         3.77 o                         
   0  -1   7          0.31         -0.87         1.41 o                         
   1  -1   7          5.42          3.72         2.02 o                         
   2  -1   7        420.55        415.87         8.77 o                         
   3  -1   7          5.90          6.14         2.30 o                         
   4  -1   7         63.63         57.62         2.48 o                         
  -4   0   7         44.26         47.17         2.88 o                         
  -3   0   7        432.66        467.11        10.03 o                         
  -2   0   7         15.73         16.50         2.70 o                         
  -1   0   7        123.88        150.41         6.14 o                         
   0   0   7        552.24        591.48        13.94 o                         
   1   0   7        192.36        185.50         5.65 o                         
   2   0   7        107.33        105.05         5.06 o                         
   3   0   7         55.43         56.86         3.98 o                         
   4   0   7          4.49          2.79         0.99 o                         
  -4   1   7        142.68        148.97        14.99 o                         
  -3   1   7         34.64         35.59         3.25 o                         
  -2   1   7        274.36        267.38         6.55 o                         
  -1   1   7        100.08         97.02         6.22 o                         
   0   1   7          4.81          3.69         1.49 o                         
   1   1   7        237.86        240.16         6.85 o                         
   2   1   7         61.37         64.10         2.80 o                         
   3   1   7          3.23          2.57         1.14 o                         
  -4   2   7        209.77        198.16         5.99 o                         
  -3   2   7         38.51         40.71         3.17 o                         
  -2   2   7        308.06        312.73         8.93 o                         
  -1   2   7         22.94         18.74         3.72 o                         
   0   2   7        184.36        158.58         6.42 o                         
   1   2   7        834.96        836.09        16.12 o                         
   2   2   7         47.99         53.24         2.99 o                         
   3   2   7         11.61          8.61         1.24 o                         
  -4   3   7          7.93          9.58         2.00 o                         
  -3   3   7        249.98        269.64         7.88 o                         
  -2   3   7        137.86        153.12         4.50 o                         
  -1   3   7        158.67        169.31         7.76 o                         
   0   3   7        147.33        140.22         4.32 o                         
   1   3   7        545.12        569.51        19.59 o                         
   2   3   7         86.16         91.71         4.40 o                         
   3   3   7         14.83         13.59         1.64 o                         
  -4   4   7         36.68         28.44         2.21 o                         
  -3   4   7        215.86        231.28         6.94 o                         
  -2   4   7        450.50        447.37         9.50 o                         
  -1   4   7         22.25         29.00         3.88 o                         
   0   4   7        397.73        413.17        16.20 o                         
   1   4   7        498.36        518.24        11.19 o                         
   2   4   7        397.46        398.91        10.20 o                         
   3   4   7          1.79          1.07         0.77 o                         
  -4   5   7         39.80         36.89         2.00 o                         
  -3   5   7         91.86         90.63         3.74 o                         
  -2   5   7          3.33          5.01         1.48 o                         
  -1   5   7         94.01        108.89         6.30 o                         
   0   5   7        213.38        213.05         6.59 o                         
   1   5   7         15.09          8.71         1.60 o                         
   2   5   7        144.81        135.33         3.78 o                         
   3   5   7          6.51          8.34         2.31 o                         
  -3   6   7          3.05          1.05         1.86 o                         
  -2   6   7          4.83          4.85         1.74 o                         
  -1   6   7          1.30          1.62         2.10 o                         
   0   6   7        827.26        796.72        21.89 o                         
   1   6   7        559.76        579.35        19.79 o                         
   2   6   7          7.88          7.68         2.91 o                         
  -3   7   7          8.15          9.69         2.59 o                         
  -2   7   7        118.38        102.70         4.10 o                         
  -1   7   7          6.17         10.58         3.47 o                         
   0   7   7         56.42         59.67         5.70 o                         
   1   7   7          2.99          4.12         1.70 o                         
   2   7   7          0.91         -0.32         0.94 o                         
  -3   8   7         44.48         36.43         2.99 o                         
  -2   8   7         34.68         38.92         2.98 o                         
  -1   8   7         12.02          6.14         2.18 o                         
   0   8   7         19.67         21.70         2.73 o                         
   1   8   7         57.00         65.59         3.80 o                         
   2   8   7          0.43          0.57         0.97 o                         
  -2   9   7         78.88         74.72         5.90 o                         
  -1   9   7         13.87         13.25         3.64 o                         
   0   9   7         45.07         52.18         4.52 o                         
   1   9   7         46.51         46.04         3.15 o                         
  -1  10   7         32.92         27.87         4.28 o                         
   0 -17   8          3.46          1.45         1.21 o                         
   1 -17   8          0.11          2.59         1.62 o                         
  -1 -16   8         43.65         39.26         3.23 o                         
   0 -16   8         69.82         71.49         4.44 o                         
   1 -16   8         68.55         68.20         2.80 o                         
   2 -16   8         12.21         10.34         2.18 o                         
  -2 -15   8         20.01         16.67         1.68 o                         
  -1 -15   8         24.93         22.33         2.13 o                         
   0 -15   8         57.79         60.64         3.19 o                         
   1 -15   8         94.41         84.89         3.43 o                         
   2 -15   8          6.47          3.31         1.21 o                         
  -2 -14   8          8.33         11.50         2.06 o                         
  -1 -14   8         13.64         14.83         2.99 o                         
   0 -14   8        382.18        416.98        15.35 o                         
   1 -14   8         19.54         21.33         3.55 o                         
   2 -14   8         53.19         51.13         3.47 o                         
   3 -14   8         13.28         12.68         1.86 o                         
  -2 -13   8         47.64         46.54         2.65 o                         
  -1 -13   8         17.08         13.96         2.16 o                         
   0 -13   8          8.84         11.43         2.63 o                         
   1 -13   8        202.12        219.09         6.60 o                         
   2 -13   8          2.53          0.48         1.45 o                         
   3 -13   8          1.49          1.70         1.21 o                         
  -3 -12   8         18.68         16.66         2.22 o                         
  -2 -12   8          0.86          1.78         2.54 o                         
  -1 -12   8        963.83       1002.54        19.31 o                         
   0 -12   8         20.84         17.21         2.51 o                         
   1 -12   8         37.58         37.32         3.05 o                         
   2 -12   8        293.26        312.52        19.95 o                         
   3 -12   8         77.95         79.17         3.30 o                         
  -3 -11   8        112.01        117.24         3.40 o                         
  -2 -11   8         50.33         42.14         2.73 o                         
  -1 -11   8        356.69        334.72         9.48 o                         
   0 -11   8          9.73          7.57         1.52 o                         
   1 -11   8        337.81        359.47        13.57 o                         
   2 -11   8        191.22        202.31         6.78 o                         
   3 -11   8         64.75         68.00         3.28 o                         
  -3 -10   8         37.60         31.90         2.39 o                         
  -2 -10   8        225.41        206.95         4.92 o                         
  -1 -10   8         66.71         64.19         3.80 o                         
   0 -10   8        127.08        119.61         4.80 o                         
   1 -10   8          2.92          3.07         1.86 o                         
   2 -10   8          0.94          0.32         1.62 o                         
   3 -10   8         22.19         27.82         2.40 o                         
  -3  -9   8         40.65         39.35         2.64 o                         
  -2  -9   8         73.25         78.46         3.52 o                         
  -1  -9   8        638.57        647.81        13.07 o                         
   0  -9   8        444.26        419.02         8.79 o                         
   1  -9   8          3.27          0.97         2.10 o                         
   2  -9   8         37.70         37.62         2.76 o                         
   3  -9   8        151.66        149.00         5.39 o                         
  -4  -8   8         73.75         69.03         3.03 o                         
  -3  -8   8          4.38          5.08         1.38 o                         
  -2  -8   8        343.12        343.80         8.08 o                         
  -1  -8   8        134.88        124.55         5.00 o                         
   0  -8   8        299.51        309.08         7.06 o                         
   1  -8   8          0.70          1.13         1.74 o                         
   2  -8   8        147.94        159.02         5.33 o                         
   3  -8   8        322.07        310.16         8.34 o                         
   4  -8   8          5.44          4.60         1.86 o                         
  -4  -7   8         26.29         24.80         2.02 o                         
  -3  -7   8         54.04         53.22         4.52 o                         
  -2  -7   8         26.24         22.49         2.60 o                         
  -1  -7   8        235.46        244.00         5.13 o                         
   0  -7   8         23.20         23.64         5.01 o                         
   1  -7   8          9.71         11.29         2.10 o                         
   2  -7   8          2.87          3.00         1.37 o                         
   3  -7   8         10.25         11.54         2.95 o                         
   4  -7   8          2.58          2.18         1.70 o                         
  -4  -6   8          8.03          4.65         1.38 o                         
  -3  -6   8         28.72         29.18         2.29 o                         
  -2  -6   8        131.42        141.09         3.72 o                         
  -1  -6   8        925.67        936.32        13.72 o                         
   0  -6   8         76.08         75.61         4.52 o                         
   1  -6   8         38.60         38.05         3.03 o                         
   2  -6   8         19.21         16.84         1.69 o                         
   3  -6   8         13.25         10.97         2.25 o                         
   4  -6   8          0.14          0.00         1.62 o                         
  -4  -5   8        129.06        117.02         4.17 o                         
  -3  -5   8         11.09          7.79         1.43 o                         
  -2  -5   8        144.12        151.11         3.76 o                         
  -1  -5   8        100.57         93.99         2.83 o                         
   0  -5   8        151.43        123.59         5.49 o                         
   1  -5   8          5.37          2.62         1.44 o                         
   2  -5   8          9.60          9.04         1.74 o                         
   3  -5   8         22.75         23.31         3.72 o                         
   4  -5   8          2.85          2.50         1.70 o                         
  -4  -4   8        136.31        138.19         9.94 o                         
  -3  -4   8         10.68          6.93         1.57 o                         
  -2  -4   8        245.16        255.58         5.34 o                         
  -1  -4   8         10.81          5.02         1.65 o                         
   0  -4   8          7.55          7.19         2.34 o                         
   1  -4   8          9.77          8.52         1.82 o                         
   2  -4   8         89.64         94.39         3.69 o                         
   3  -4   8        134.07        140.00         5.98 o                         
   4  -4   8         88.82         95.16         4.85 o                         
  -4  -3   8         49.80         46.88         2.88 o                         
  -3  -3   8          0.68          1.71         1.34 o                         
  -2  -3   8         77.37         76.39         2.86 o                         
  -1  -3   8        175.93        189.47        20.72 o                         
   0  -3   8        592.84        616.82        20.28 o                         
   1  -3   8        697.78        739.70        17.19 o                         
   2  -3   8        309.19        311.66        10.95 o                         
   3  -3   8       1166.26       1174.90        36.79 o                         
   4  -3   8         33.13         29.97         2.99 o                         
  -4  -2   8         35.38         41.10         2.57 o                         
  -3  -2   8         36.14         41.99         3.12 o                         
  -2  -2   8        697.72        714.88        12.23 o                         
  -1  -2   8        922.78        971.99        22.30 o                         
   0  -2   8        485.39        525.62        17.69 o                         
   1  -2   8        646.48        608.48        14.48 o                         
   2  -2   8       1580.04       1601.78        29.41 o                         
   3  -2   8        407.79        413.52        21.37 o                         
   4  -2   8         16.93         16.26         2.14 o                         
  -4  -1   8          4.13          2.94         1.08 o                         
  -3  -1   8          0.43          4.96         3.03 o                         
  -2  -1   8        402.80        403.71         8.92 o                         
  -1  -1   8       1025.40        937.91        24.79 o                         
   0  -1   8        725.54        792.36        15.29 o                         
   1  -1   8         82.74         82.59         3.68 o                         
   2  -1   8         47.84         55.48         2.57 o                         
   3  -1   8         58.40         66.03         3.17 o                         
   4  -1   8          1.14          0.65         1.13 o                         
  -4   0   8         49.65         46.62         2.54 o                         
  -3   0   8         54.44         62.67         3.39 o                         
  -2   0   8         31.10         26.95         2.82 o                         
  -1   0   8        108.19         91.86         5.99 o                         
   0   0   8          8.73         11.86         1.83 o                         
   1   0   8         62.04         55.34         3.28 o                         
   2   0   8         83.20         77.91         3.16 o                         
   3   0   8        142.91        137.84         4.04 o                         
   4   0   8          4.79          9.13         1.78 o                         
  -4   1   8         90.12         86.25         3.28 o                         
  -3   1   8        292.87        314.31         8.91 o                         
  -2   1   8         54.81         51.29         4.44 o                         
  -1   1   8        146.75        147.07         4.41 o                         
   0   1   8          0.11         -0.70         1.67 o                         
   1   1   8          2.75          2.21         1.40 o                         
   2   1   8        181.80        190.11         5.86 o                         
   3   1   8         55.66         53.03         2.25 o                         
  -4   2   8          0.31         -0.73         0.94 o                         
  -3   2   8         15.95         17.34         4.24 o                         
  -2   2   8         65.22         59.26         3.98 o                         
  -1   2   8        141.41        137.37         5.32 o                         
   0   2   8          8.85          7.97         2.13 o                         
   1   2   8          1.70          0.71         1.46 o                         
   2   2   8        623.01        658.44        13.04 o                         
   3   2   8         16.87         19.22         1.75 o                         
  -4   3   8          1.67          1.34         0.97 o                         
  -3   3   8          7.92          6.94         1.62 o                         
  -2   3   8        285.52        283.16         8.34 o                         
  -1   3   8         41.30         56.03         3.88 o                         
   0   3   8        268.88        261.03         7.86 o                         
   1   3   8          1.17          4.65         1.54 o                         
   2   3   8          5.18          4.63         1.51 o                         
   3   3   8         52.49         51.31         2.50 o                         
  -4   4   8          0.02          0.73         1.53 o                         
  -3   4   8          0.22         -0.46         1.90 o                         
  -2   4   8          3.30          3.33         1.60 o                         
  -1   4   8        109.51        111.96         6.46 o                         
   0   4   8        255.23        262.40         7.61 o                         
   1   4   8        773.66        776.40        18.31 o                         
   2   4   8         80.47         84.18         3.17 o                         
   3   4   8         30.96         28.89         1.58 o                         
  -3   5   8         10.28          6.25         1.66 o                         
  -2   5   8         12.11         16.16         3.34 o                         
  -1   5   8        541.30        486.45        17.77 o                         
   0   5   8         11.19         13.27         2.07 o                         
   1   5   8         25.36         23.59         4.52 o                         
   2   5   8        170.15        163.66         4.02 o                         
  -3   6   8         11.22         13.81         2.83 o                         
  -2   6   8         16.48         17.56         5.25 o                         
  -1   6   8         87.79         94.75         5.98 o                         
   0   6   8          0.35          3.30         1.45 o                         
   1   6   8          2.94          0.24         1.62 o                         
   2   6   8        122.34        138.34         4.40 o                         
  -3   7   8         17.41         19.31         3.15 o                         
  -2   7   8        311.53        278.15        36.15 o                         
  -1   7   8        220.36        208.89         9.21 o                         
   0   7   8         95.02         89.89         7.07 o                         
   1   7   8         88.64        104.21         4.93 o                         
   2   7   8         95.12         87.89         3.88 o                         
  -1   8   8         43.01         39.26         4.12 o                         
   0   8   8         19.30         25.77         3.64 o                         
   1   8   8         38.41         37.81         2.75 o                         
  -1   9   8        115.90        121.57         6.62 o                         
   0 -17   9         24.58         17.93         2.34 o                         
  -1 -16   9          1.09          0.32         2.42 o                         
   0 -16   9         73.58         72.32         3.18 o                         
   1 -16   9        371.09        369.31         9.05 o                         
   2 -16   9         17.97         14.95         2.02 o                         
  -2 -15   9         59.37         53.66         3.80 o                         
  -1 -15   9          0.02          1.41         1.16 o                         
   0 -15   9          4.49          3.96         1.26 o                         
   1 -15   9        316.94        308.90         8.05 o                         
   2 -15   9          2.17          1.94         1.05 o                         
  -2 -14   9         29.26         24.88         2.03 o                         
  -1 -14   9          2.67          1.11         1.84 o                         
   0 -14   9        273.29        283.05        12.20 o                         
   1 -14   9          5.63          2.98         1.74 o                         
   2 -14   9          0.10         -0.97         1.05 o                         
   3 -14   9          2.48          0.65         1.05 o                         
  -2 -13   9         84.65         79.74         3.33 o                         
  -1 -13   9         46.66         52.32         2.75 o                         
   0 -13   9        534.22        546.81        11.19 o                         
   1 -13   9          0.88          0.53         1.33 o                         
   2 -13   9          4.04          3.80         1.45 o                         
   3 -13   9         87.66         81.83         3.96 o                         
  -3 -12   9          4.45          2.54         0.91 o                         
  -2 -12   9         30.44         25.96         2.16 o                         
  -1 -12   9          0.63          1.61         2.06 o                         
   0 -12   9         72.59         82.10         4.00 o                         
   1 -12   9         48.39         59.13         6.06 o                         
   2 -12   9         23.12         27.06         3.47 o                         
   3 -12   9          8.07          5.30         1.74 o                         
  -3 -11   9          2.29         -0.28         0.96 o                         
  -2 -11   9        182.30        187.88         5.06 o                         
  -1 -11   9         15.28         16.19         2.94 o                         
   0 -11   9         13.70         15.05         2.89 o                         
   1 -11   9        292.86        290.15        11.47 o                         
   2 -11   9          7.55          6.41         1.52 o                         
   3 -11   9          0.32          0.94         1.49 o                         
  -3 -10   9        177.04        181.08         4.75 o                         
  -2 -10   9         61.87         60.89         3.81 o                         
  -1 -10   9         56.57         57.17         3.22 o                         
   0 -10   9        538.95        514.82        10.52 o                         
   1 -10   9        992.75       1034.29        34.01 o                         
   2 -10   9          3.99          0.22         2.67 o                         
   3 -10   9         21.37         22.52         2.83 o                         
  -3  -9   9        205.05        192.42         4.87 o                         
  -2  -9   9        136.12        139.75         4.45 o                         
  -1  -9   9         78.61         73.64         4.03 o                         
   0  -9   9       1213.16       1180.89        22.09 o                         
   2  -9   9        164.80        174.55        11.71 o                         
   3  -9   9         24.06         26.30         2.60 o                         
  -4  -8   9         66.94         64.16         2.57 o                         
  -3  -8   9        101.67        108.99         3.98 o                         
  -2  -8   9        256.83        267.69         6.69 o                         
  -1  -8   9         88.19         96.17         3.06 o                         
   0  -8   9        449.89        438.00        16.12 o                         
   1  -8   9         12.45         22.97         3.36 o                         
   2  -8   9         56.50         57.49         3.26 o                         
   3  -8   9          7.41          5.85         5.01 o                         
  -4  -7   9         65.82         60.18         3.64 o                         
  -3  -7   9        164.17        180.36         4.44 o                         
  -2  -7   9         14.81         22.76         3.52 o                         
  -1  -7   9          1.57          2.27         1.12 o                         
   0  -7   9        334.79        327.66         7.17 o                         
   1  -7   9       1125.47       1099.04        20.51 o                         
   2  -7   9         71.39         68.00         6.11 o                         
   3  -7   9          0.06         -0.89         1.37 o                         
  -4  -6   9          3.28          4.15         1.12 o                         
  -3  -6   9        298.22        313.30         6.33 o                         
  -2  -6   9         10.38         11.17         1.35 o                         
  -1  -6   9         94.36         85.79         2.95 o                         
   0  -6   9        307.32        290.73         6.48 o                         
   1  -6   9         54.69         58.84         3.21 o                         
   2  -6   9          9.05         12.53         2.42 o                         
   3  -6   9        105.03        117.39         4.74 o                         
  -4  -5   9         24.05         23.58         2.10 o                         
  -3  -5   9         76.95         81.97         3.57 o                         
  -2  -5   9          1.16          1.58         1.35 o                         
  -1  -5   9        126.53        120.51         3.45 o                         
   0  -5   9        172.20        161.62         4.40 o                         
   1  -5   9         24.24         19.40         2.12 o                         
   2  -5   9        324.30        341.60         9.03 o                         
   3  -5   9        158.01        165.25         5.26 o                         
  -4  -4   9        175.65        166.77         5.17 o                         
  -3  -4   9         92.62        104.98         3.73 o                         
  -2  -4   9        149.33        147.63         5.23 o                         
  -1  -4   9        130.84        127.53         3.87 o                         
   0  -4   9         93.69         94.15         3.91 o                         
   1  -4   9          2.32          2.06         1.22 o                         
   2  -4   9        465.99        472.85         9.81 o                         
   3  -4   9        238.43        245.58        12.48 o                         
   4  -4   9        106.82         91.20         4.36 o                         
  -4  -3   9         41.31         45.73         3.40 o                         
  -3  -3   9         52.17         58.63         3.04 o                         
  -2  -3   9         27.10         25.32         3.22 o                         
  -1  -3   9       1217.61       1225.59        22.82 o                         
   0  -3   9        364.47        367.74        11.27 o                         
   1  -3   9         21.89         25.51         2.03 o                         
   2  -3   9        257.66        266.56         6.09 o                         
   3  -3   9          0.46         -0.12         1.09 o                         
   4  -3   9         45.70         37.89         2.83 o                         
  -4  -2   9          0.21          0.28         0.97 o                         
  -3  -2   9        126.37        144.61         4.44 o                         
  -2  -2   9         55.95         56.31         3.03 o                         
  -1  -2   9          5.67          4.53         1.42 o                         
   0  -2   9         13.35         19.92         2.61 o                         
   1  -2   9         41.05         45.49         2.49 o                         
   2  -2   9        233.18        235.11         5.58 o                         
   3  -2   9          0.91          0.16         1.53 o                         
   4  -2   9         34.51         37.73         2.59 o                         
  -4  -1   9        122.74        127.41         4.16 o                         
  -3  -1   9        268.23        287.50         6.88 o                         
  -2  -1   9        154.38        159.07         4.80 o                         
  -1  -1   9          0.63          3.47         1.50 o                         
   0  -1   9        490.00        477.26        11.79 o                         
   1  -1   9        856.24        823.16        24.32 o                         
   2  -1   9        556.88        572.14        11.59 o                         
   3  -1   9          7.98          8.89         3.12 o                         
  -4   0   9         45.86         45.27         2.31 o                         
  -3   0   9        216.94        233.87         5.86 o                         
  -2   0   9        401.24        420.06         9.13 o                         
  -1   0   9         18.77         12.49         1.92 o                         
   0   0   9        433.02        436.49         9.04 o                         
   2   0   9        136.27        143.70         4.01 o                         
   3   0   9        225.57        224.95         5.04 o                         
  -4   1   9         97.14         93.02         3.25 o                         
  -3   1   9         30.64         39.63         3.02 o                         
  -2   1   9          4.51          4.71         4.59 o                         
  -1   1   9        208.38        198.87        10.30 o                         
   0   1   9        323.87        330.80         7.30 o                         
   1   1   9        174.58        171.85         5.45 o                         
   2   1   9         41.35         41.48         2.50 o                         
   3   1   9         69.53         66.54         2.31 o                         
  -4   2   9         76.42         74.33         2.74 o                         
  -3   2   9          0.19          1.60         1.28 o                         
  -2   2   9         22.28         30.26         3.59 o                         
  -1   2   9         41.65         35.71         3.74 o                         
   0   2   9        178.52        186.10         9.49 o                         
   1   2   9         25.09         27.56         4.24 o                         
   2   2   9        184.93        187.64         4.67 o                         
   3   2   9          5.04          7.97         1.37 o                         
  -4   3   9         25.64         26.09         2.59 o                         
  -3   3   9         20.74         22.64         2.45 o                         
  -2   3   9         12.60         14.77         4.12 o                         
  -1   3   9        500.20        508.16        12.81 o                         
   0   3   9        249.01        250.61         6.07 o                         
   1   3   9        141.40        160.20         9.25 o                         
   2   3   9        200.84        203.88         4.86 o                         
   3   3   9        150.89        140.04         3.80 o                         
  -3   4   9         12.08         12.15         2.45 o                         
  -2   4   9         66.87         63.49         7.84 o                         
  -1   4   9          2.04          0.08         2.42 o                         
   0   4   9         10.92          8.53         1.82 o                         
   1   4   9          0.10          1.49         1.42 o                         
   2   4   9          9.91          8.84         1.99 o                         
  -3   5   9         26.55         20.04         2.99 o                         
  -1   5   9          0.47         -0.48         2.34 o                         
   0   5   9        181.78        196.35         6.26 o                         
   1   5   9          0.04          1.86         1.45 o                         
   2   5   9         27.59         22.55         1.82 o                         
  -1   6   9         39.52         31.67         4.36 o                         
   0   6   9         87.69         77.94         3.55 o                         
   1   6   9         19.06         19.31         2.67 o                         
   2   6   9          0.82          1.53         0.97 o                         
  -1   7   9         15.58         12.68         2.75 o                         
   0   7   9        162.87        159.86         6.79 o                         
   1   7   9         26.80         34.50         2.50 o                         
   0 -17  10          0.52         -0.89         1.70 o                         
  -1 -16  10          9.07          7.35         2.18 o                         
   0 -16  10          0.51          0.27         2.10 o                         
   1 -16  10         14.67         13.73         2.50 o                         
  -2 -15  10        131.03        128.28         3.65 o                         
  -1 -15  10        135.81        125.89         7.76 o                         
   0 -15  10        176.41        190.40         5.66 o                         
   1 -15  10         90.43         84.62         3.49 o                         
   2 -15  10         83.60         81.43         4.44 o                         
  -2 -14  10         23.85         22.13         1.83 o                         
  -1 -14  10         75.20         73.14         2.76 o                         
   0 -14  10        340.42        344.24         9.17 o                         
   1 -14  10          2.68          2.04         1.33 o                         
   2 -14  10        118.40        117.86         5.33 o                         
  -2 -13  10         30.73         27.87         2.45 o                         
  -1 -13  10        153.01        152.67         9.45 o                         
   0 -13  10         15.05         15.44         2.09 o                         
   1 -13  10          9.72         10.02         2.99 o                         
   3 -13  10         76.24         76.42         3.80 o                         
  -3 -12  10          4.56          4.27         1.05 o                         
  -2 -12  10        191.23        194.39         4.92 o                         
  -1 -12  10        379.35        403.55        10.83 o                         
   0 -12  10         24.89         20.36         3.80 o                         
   1 -12  10        121.30        121.33         6.30 o                         
   2 -12  10        249.82        248.48         9.86 o                         
   3 -12  10          0.09          0.89         1.37 o                         
  -3 -11  10         16.65         13.15         1.57 o                         
  -2 -11  10         56.50         66.89         3.60 o                         
  -1 -11  10         38.92         39.44         3.28 o                         
   0 -11  10        405.55        400.98        10.74 o                         
   1 -11  10        532.24        520.14        18.50 o                         
   2 -11  10        292.75        307.60        11.79 o                         
   3 -11  10          1.52         -0.89         1.53 o                         
  -3 -10  10         53.24         50.60         2.34 o                         
  -2 -10  10         69.43         74.27         3.27 o                         
  -1 -10  10          0.39          1.05         1.33 o                         
   0 -10  10        361.50        368.11        10.26 o                         
   1 -10  10        168.87        161.80         7.67 o                         
   2 -10  10          1.18          1.45         1.78 o                         
   3 -10  10          0.46          0.70         1.49 o                         
  -3  -9  10         59.48         57.00         2.52 o                         
  -2  -9  10          4.16          7.89         3.14 o                         
  -1  -9  10          4.50          3.57         1.13 o                         
   0  -9  10        231.57        247.28         6.00 o                         
   1  -9  10        254.25        251.87        10.34 o                         
   2  -9  10        155.42        152.77         5.17 o                         
  -3  -8  10          0.84          0.36         1.05 o                         
  -2  -8  10        526.72        545.52        12.17 o                         
  -1  -8  10       1168.14       1155.95        44.66 o                         
   0  -8  10        335.09        324.39         7.13 o                         
   1  -8  10         48.85         45.85         2.90 o                         
   2  -8  10         86.39         79.28         3.17 o                         
   3  -8  10          0.51         -1.78         1.78 o                         
  -4  -7  10         14.69         12.75         1.60 o                         
  -3  -7  10          0.30          1.72         2.34 o                         
  -2  -7  10        276.86        282.19         6.63 o                         
  -1  -7  10        281.91        280.31         5.68 o                         
   0  -7  10         81.03         85.23         3.17 o                         
   1  -7  10          4.52          7.84         2.90 o                         
   2  -7  10         47.21         53.99         3.15 o                         
   3  -7  10         40.98         43.35         2.85 o                         
  -4  -6  10          4.36          2.54         1.66 o                         
  -3  -6  10         31.71         29.71         3.54 o                         
  -2  -6  10        247.79        265.03         5.53 o                         
  -1  -6  10        465.26        473.68         8.58 o                         
   0  -6  10        226.70        234.88         5.63 o                         
   1  -6  10         23.17         21.58         3.35 o                         
   2  -6  10          1.81          2.61         1.41 o                         
   3  -6  10         61.93         62.78         3.05 o                         
  -4  -5  10          0.56          0.08         1.29 o                         
  -3  -5  10         76.03         77.15         3.24 o                         
  -2  -5  10        341.69        342.13         6.69 o                         
  -1  -5  10        297.00        303.95         6.87 o                         
   0  -5  10        241.33        230.62         6.82 o                         
   1  -5  10        307.35        282.54         6.25 o                         
   2  -5  10         37.39         37.65         2.51 o                         
   3  -5  10         47.88         49.75         2.71 o                         
  -4  -4  10          4.12          1.69         0.99 o                         
  -3  -4  10        143.22        155.76         5.62 o                         
  -2  -4  10         99.07         96.30         3.11 o                         
  -1  -4  10        213.83        210.32         5.31 o                         
   0  -4  10          2.49          1.13         1.27 o                         
   1  -4  10         11.25         19.28         2.19 o                         
   2  -4  10        308.66        328.25         7.28 o                         
   3  -4  10         25.53         26.88         2.34 o                         
  -4  -3  10          1.56          1.70         1.37 o                         
  -3  -3  10         55.42         63.37         3.12 o                         
  -2  -3  10         42.43         41.30         2.46 o                         
  -1  -3  10        222.39        233.46         5.70 o                         
   0  -3  10        137.34        139.45         4.73 o                         
   1  -3  10        326.27        317.22         7.66 o                         
   2  -3  10        303.15        303.68         6.73 o                         
   3  -3  10          2.94          1.34         1.08 o                         
  -4  -2  10          8.66         10.68         3.51 o                         
  -3  -2  10         20.04         21.10         2.35 o                         
  -2  -2  10        898.49        910.07        15.28 o                         
  -1  -2  10          8.78         12.81         1.75 o                         
   0  -2  10        200.67        206.99         6.11 o                         
   1  -2  10       1209.21       1274.55        23.64 o                         
   2  -2  10        306.99        334.92         8.93 o                         
   3  -2  10         65.71         61.33         3.64 o                         
  -4  -1  10         11.48         16.24         2.26 o                         
  -3  -1  10        104.72        108.12         3.73 o                         
  -2  -1  10        164.93        160.64         4.17 o                         
  -1  -1  10          5.86          9.18         1.58 o                         
   0  -1  10        581.92        570.92        19.35 o                         
   1  -1  10        562.36        586.00        11.70 o                         
   2  -1  10          6.24          9.92         1.47 o                         
   3  -1  10         32.50         32.85         2.06 o                         
  -4   0  10          0.05          0.20         1.00 o                         
  -3   0  10        369.65        362.36         7.91 o                         
  -2   0  10         22.17         21.32         2.94 o                         
  -1   0  10          5.97          3.64         1.48 o                         
   0   0  10          5.87          2.86         2.10 o                         
   1   0  10        157.32        155.92         5.17 o                         
   2   0  10         56.86         52.69         4.26 o                         
   3   0  10          0.28         -0.03         1.45 o                         
  -4   1  10         21.68         18.22         2.26 o                         
  -3   1  10          1.05          1.22         1.41 o                         
  -2   1  10         70.90         63.26         3.50 o                         
  -1   1  10         54.11         47.89         3.43 o                         
   0   1  10         22.64         27.42         2.70 o                         
   1   1  10        101.36        101.14         5.74 o                         
   2   1  10        166.38        176.73         4.69 o                         
   3   1  10         24.61         18.87         1.46 o                         
  -3   2  10         20.23         21.20         2.42 o                         
  -2   2  10         70.81         72.86         4.74 o                         
  -1   2  10          0.01         -1.79         1.79 o                         
   0   2  10        173.68        176.46         5.65 o                         
   1   2  10          0.83          1.99         1.28 o                         
   2   2  10        119.67        117.28         3.26 o                         
   3   2  10         33.81         34.78         1.94 o                         
  -3   3  10         27.39         22.77         2.62 o                         
  -1   3  10          5.67          6.28         2.22 o                         
   0   3  10          0.38          0.88         1.25 o                         
   1   3  10        121.43        130.94        11.55 o                         
   2   3  10          0.23         -0.41         0.81 o                         
  -3   4  10        118.40        109.38         5.41 o                         
  -1   4  10         23.14         36.35         5.41 o                         
   0   4  10        150.93        147.65        11.79 o                         
   1   4  10        129.73        135.09         6.22 o                         
   2   4  10        130.64        131.36         3.40 o                         
  -1   5  10          2.29         -1.45         2.99 o                         
   0   5  10         86.56         84.09         4.69 o                         
   1   5  10        265.09        266.49         9.69 o                         
   2   5  10         16.18         18.18         1.86 o                         
  -1   6  10        153.56        156.14         8.40 o                         
   0   6  10        106.50         99.68         4.85 o                         
   1   6  10        199.07        192.52         5.31 o                         
  -1 -16  11        110.60        128.68         5.49 o                         
   0 -16  11         93.95         96.36         3.61 o                         
   1 -16  11        406.49        394.04        13.81 o                         
  -1 -15  11         47.07         45.56         3.39 o                         
   0 -15  11          1.44          1.17         1.15 o                         
   1 -15  11          3.95          0.08         2.26 o                         
  -2 -14  11         67.95         67.80         2.63 o                         
  -1 -14  11         36.60         39.00         2.82 o                         
   0 -14  11        182.50        189.76         5.83 o                         
   1 -14  11          0.47          0.16         1.45 o                         
   2 -14  11          4.30          5.98         2.02 o                         
  -2 -13  11         45.83         47.43         2.16 o                         
  -1 -13  11          2.64          2.79         1.10 o                         
   0 -13  11         65.00         70.11         3.74 o                         
   2 -13  11         16.17         15.43         2.59 o                         
  -3 -12  11          4.70          3.95         0.88 o                         
  -2 -12  11          9.89          9.77         1.77 o                         
  -1 -12  11         81.78         81.85         3.97 o                         
   0 -12  11         64.74         62.43         6.54 o                         
   1 -12  11         67.63         73.59         5.01 o                         
   2 -12  11         20.03         23.43         3.07 o                         
   3 -12  11          1.75         -0.57         1.86 o                         
  -3 -11  11         10.50          8.30         1.49 o                         
  -2 -11  11          4.47          3.68         1.10 o                         
  -1 -11  11        188.74        196.29         5.35 o                         
   0 -11  11         11.52         18.31         2.85 o                         
   1 -11  11        136.57        138.37         6.95 o                         
   2 -11  11         54.14         51.94         4.04 o                         
  -3 -10  11         36.09         34.69         2.04 o                         
  -2 -10  11          0.83         -0.36         1.32 o                         
  -1 -10  11        379.13        387.83         8.39 o                         
   0 -10  11       1004.00       1005.24        19.12 o                         
   1 -10  11        255.16        260.59        10.66 o                         
   2 -10  11         94.10         87.81         5.25 o                         
  -3  -9  11          3.66          3.96         0.96 o                         
  -2  -9  11         58.83         76.55         3.25 o                         
  -1  -9  11       1587.29       1541.47        28.76 o                         
   0  -9  11        289.72        275.29         6.38 o                         
   1  -9  11         21.72         15.84         2.17 o                         
   2  -9  11        117.33        109.62         6.14 o                         
   3  -9  11         94.32         84.33         5.98 o                         
  -3  -8  11         95.68         81.71         2.50 o                         
  -2  -8  11        378.97        426.18         9.34 o                         
  -1  -8  11        370.84        391.10         7.44 o                         
   0  -8  11        293.40        293.79         6.66 o                         
   1  -8  11         29.65         30.52         3.13 o                         
   2  -8  11         96.11        105.95         3.73 o                         
   3  -8  11          0.49         -1.13         2.18 o                         
  -3  -7  11         27.32         26.03         1.85 o                         
  -2  -7  11         12.61          9.03         1.50 o                         
  -1  -7  11          3.25          3.30         1.23 o                         
   0  -7  11         95.75         75.53         6.54 o                         
   1  -7  11         69.28         85.72         3.21 o                         
   2  -7  11         43.49         56.93         3.70 o                         
   3  -7  11          8.74          6.22         1.51 o                         
  -4  -6  11          0.69          1.41         1.01 o                         
  -3  -6  11         44.17         44.53         2.45 o                         
  -2  -6  11          4.52          3.67         1.11 o                         
  -1  -6  11          1.90          3.88         1.21 o                         
   0  -6  11        311.95        305.71         6.91 o                         
   1  -6  11          5.52          3.75         1.30 o                         
   2  -6  11          5.94          7.81         1.58 o                         
   3  -6  11        161.34        157.86         4.85 o                         
  -4  -5  11         40.72         37.06         2.79 o                         
  -3  -5  11          2.96          3.28         1.11 o                         
  -2  -5  11         20.90         24.26         2.88 o                         
  -1  -5  11          3.26          2.79         1.38 o                         
   0  -5  11          0.25         -1.19         1.19 o                         
   1  -5  11          2.04          2.88         1.48 o                         
   2  -5  11          9.92         17.00         2.48 o                         
   3  -5  11         18.59         15.06         2.08 o                         
  -4  -4  11          2.91          2.60         0.85 o                         
  -3  -4  11         34.61         30.43         2.33 o                         
  -2  -4  11         68.87         69.31         2.77 o                         
  -1  -4  11        497.48        500.08        10.41 o                         
   0  -4  11          1.77         -1.52         1.52 o                         
   1  -4  11          2.10          4.37         1.39 o                         
   2  -4  11          1.38         -0.20         1.09 o                         
   3  -4  11          1.64          0.42         1.05 o                         
  -4  -3  11         44.98         40.74         5.13 o                         
  -3  -3  11        127.62        133.74         3.96 o                         
  -2  -3  11         22.44         23.86         2.88 o                         
  -1  -3  11        279.47        269.37         6.38 o                         
   0  -3  11         92.81         81.92         3.62 o                         
   1  -3  11         19.43         19.51         2.11 o                         
   2  -3  11         57.81         63.83         2.67 o                         
   3  -3  11         17.82         18.47         1.92 o                         
  -4  -2  11         17.55         14.77         1.98 o                         
  -3  -2  11         62.50         64.31         2.75 o                         
  -2  -2  11        404.81        412.43         7.72 o                         
  -1  -2  11         30.86         33.75         2.62 o                         
   0  -2  11          0.74          1.13         1.33 o                         
   1  -2  11         56.55         55.72         2.95 o                         
   2  -2  11         37.89         45.21         2.58 o                         
   3  -2  11          5.09          2.78         1.62 o                         
  -3  -1  11          4.80          5.87         2.53 o                         
  -2  -1  11        181.23        175.13         4.37 o                         
  -1  -1  11        278.90        293.39         8.07 o                         
   0  -1  11        202.93        208.65         6.25 o                         
   1  -1  11         68.12         69.50         3.15 o                         
   2  -1  11         12.40         15.27         2.06 o                         
   3  -1  11        170.05        161.94         4.67 o                         
  -3   0  11          3.95          0.94         1.22 o                         
  -2   0  11        241.73        261.32         7.74 o                         
  -1   0  11        509.64        536.71        13.22 o                         
   0   0  11        570.37        577.89        14.08 o                         
   1   0  11          2.08          2.25         1.06 o                         
   2   0  11         46.84         46.88         2.12 o                         
   3   0  11        409.36        409.06        13.73 o                         
  -3   1  11          3.88          8.56         3.15 o                         
  -1   1  11        315.49        320.14         8.68 o                         
   0   1  11          1.37          2.90         1.47 o                         
   1   1  11        139.90        147.22         4.06 o                         
   2   1  11         14.16         14.80         2.35 o                         
  -3   2  11         16.06         13.17         2.42 o                         
  -1   2  11         90.60         85.63         5.41 o                         
   0   2  11        474.15        495.73        12.22 o                         
   1   2  11        151.17        147.01         4.21 o                         
   2   2  11         92.41         93.11         3.92 o                         
  -1   3  11        104.97        100.98         5.90 o                         
   1   3  11          0.69          0.72         0.93 o                         
   2   3  11          4.57          2.14         2.18 o                         
   0   4  11         22.17         23.19         3.15 o                         
   1   4  11         77.06         74.13         3.03 o                         
   2   4  11          9.78          7.51         1.70 o                         
   0   5  11         44.29         42.97         3.39 o                         
   1   5  11         31.20         38.45         2.67 o                         
   0 -16  12        131.88        144.03         5.98 o                         
   1 -16  12         59.40         64.14         3.47 o                         
  -1 -15  12         28.13         30.06         1.90 o                         
   0 -15  12         18.12         13.98         2.50 o                         
   1 -15  12        109.69        105.26         5.01 o                         
   2 -15  12         36.71         37.89         2.67 o                         
  -2 -14  12         65.58         70.64         3.11 o                         
  -1 -14  12          0.87          1.28         1.18 o                         
   0 -14  12         60.54         60.66         4.12 o                         
   1 -14  12        212.87        204.77         8.56 o                         
   2 -14  12         29.22         29.49         2.75 o                         
  -2 -13  12         16.23         16.16         2.51 o                         
  -1 -13  12          6.71          6.27         2.18 o                         
   0 -13  12         14.92          9.45         3.15 o                         
   1 -13  12         87.28         87.65         5.01 o                         
   2 -13  12         30.78         27.06         2.75 o                         
  -2 -12  12          9.52         10.62         1.51 o                         
  -1 -12  12          0.73          3.07         2.10 o                         
   0 -12  12         30.83         32.31         3.80 o                         
   1 -12  12          8.11         10.99         3.39 o                         
   2 -12  12         84.52         87.24         4.77 o                         
  -3 -11  12         41.30         40.15         1.89 o                         
  -2 -11  12        142.16        140.90         3.95 o                         
  -1 -11  12          0.65         -1.21         1.30 o                         
   0 -11  12         40.20         40.89         2.86 o                         
   1 -11  12         21.12         17.45         3.64 o                         
   2 -11  12          2.89          3.64         1.70 o                         
  -3 -10  12          6.15          4.86         1.14 o                         
  -2 -10  12        223.75        211.78         5.31 o                         
  -1 -10  12         82.68        109.21         3.23 o                         
   0 -10  12          1.22         -1.37         1.37 o                         
   1 -10  12         43.18         49.42         4.65 o                         
   2 -10  12          4.84          3.31         2.02 o                         
  -3  -9  12          3.33          3.06         0.97 o                         
  -2  -9  12         15.17         22.92         2.87 o                         
  -1  -9  12          9.02         11.24         1.64 o                         
   0  -9  12          7.25          7.11         1.37 o                         
   1  -9  12         86.49         79.48         3.18 o                         
   2  -9  12         96.17         84.33         6.06 o                         
  -3  -8  12         23.90         26.66         1.73 o                         
  -2  -8  12        287.43        294.60         6.93 o                         
  -1  -8  12         87.65         93.88         3.46 o                         
   0  -8  12         20.16         18.79         2.24 o                         
   1  -8  12        461.33        436.52         9.06 o                         
  -3  -7  12        293.52        303.94         6.00 o                         
  -2  -7  12        529.67        570.64        10.08 o                         
  -1  -7  12          3.91          2.18         1.32 o                         
   0  -7  12         41.07         33.55         2.38 o                         
   1  -7  12        760.46        747.46        14.47 o                         
   2  -7  12          7.05          3.88         1.94 o                         
   3  -7  12          9.33          8.48         2.10 o                         
  -3  -6  12        159.89        157.97         4.30 o                         
  -2  -6  12         15.05         14.38         1.67 o                         
  -1  -6  12        106.20        115.48         5.85 o                         
   0  -6  12        459.55        475.55        12.16 o                         
   1  -6  12          5.26          2.92         1.74 o                         
   2  -6  12         38.13         38.30         3.00 o                         
   3  -6  12          0.19          0.17         1.32 o                         
  -3  -5  12         51.98         49.29         2.51 o                         
  -2  -5  12         18.52         24.15         4.76 o                         
  -1  -5  12         94.51         95.16         3.64 o                         
   0  -5  12        527.25        560.13        11.37 o                         
   1  -5  12        115.06        120.98         4.40 o                         
   2  -5  12         94.96         97.60         3.51 o                         
   3  -5  12         79.80         78.56         3.22 o                         
  -3  -4  12          3.89          6.86         1.50 o                         
  -2  -4  12        138.83        147.41         3.79 o                         
  -1  -4  12         42.74         51.14         4.06 o                         
   0  -4  12         27.22         27.14         2.86 o                         
   1  -4  12          2.25          3.07         1.98 o                         
   2  -4  12         57.83         61.48         7.43 o                         
   3  -4  12         80.23         77.61         3.22 o                         
  -3  -3  12        107.44        103.00         3.23 o                         
  -2  -3  12          8.51         13.70         2.77 o                         
  -1  -3  12        310.44        338.13         7.59 o                         
   0  -3  12          0.75          0.87         1.25 o                         
   1  -3  12          0.86         -1.14         1.17 o                         
   2  -3  12         85.93         87.03         3.52 o                         
   3  -3  12         36.27         39.42         2.99 o                         
  -3  -2  12          6.02          5.23         1.40 o                         
  -2  -2  12          7.88          6.15         1.38 o                         
  -1  -2  12         12.95         22.65         4.81 o                         
   0  -2  12         63.93         75.91         3.59 o                         
   1  -2  12         37.33         35.32         2.50 o                         
   2  -2  12        101.96        106.56         3.10 o                         
   3  -2  12         58.76         50.32         3.07 o                         
  -3  -1  12         12.13          9.97         2.22 o                         
  -2  -1  12          3.33         -0.89         2.26 o                         
  -1  -1  12         54.91         62.48         3.42 o                         
   0  -1  12        571.18        628.12        15.48 o                         
   1  -1  12         34.21         36.02         3.18 o                         
   2  -1  12         13.40         14.34         2.20 o                         
  -3   0  12         51.40         49.65         3.11 o                         
  -2   0  12          8.65          4.15         1.84 o                         
  -1   0  12        216.09        240.41         6.91 o                         
   0   0  12        207.19        210.48         6.20 o                         
   1   0  12         40.00         39.03         3.62 o                         
   2   0  12          7.83          7.49         1.39 o                         
  -3   1  12         27.82         24.48         4.12 o                         
  -1   1  12         17.81         13.81         4.04 o                         
   0   1  12          4.16          4.47         2.30 o                         
   1   1  12         94.12         99.51         3.09 o                         
   2   1  12         69.48         74.33         2.61 o                         
  -1   2  12          4.99          5.90         2.18 o                         
   0   2  12         48.34         63.53         4.40 o                         
   1   2  12         31.47         26.95         1.92 o                         
   2   2  12          1.32          1.48         1.82 o                         
   0   3  12        213.00        228.60         8.64 o                         
   1   3  12          7.57          6.37         1.32 o                         
   0   4  12         73.13         76.74         4.04 o                         
   1   4  12          4.07          3.88         1.05 o                         
   0 -16  13         14.81         18.10         2.50 o                         
  -1 -15  13         84.24         92.73         3.20 o                         
   0 -15  13         34.23         34.66         3.96 o                         
   1 -15  13          4.09          1.05         1.05 o                         
  -1 -14  13         82.78         91.55         3.85 o                         
   0 -14  13          0.18          0.08         1.21 o                         
   1 -14  13         10.12          7.59         2.26 o                         
   2 -14  13          2.04          0.73         1.21 o                         
  -2 -13  13         81.90         80.13         2.41 o                         
  -1 -13  13        239.48        245.15        11.19 o                         
   0 -13  13         14.35         25.04         5.74 o                         
   1 -13  13          2.29          0.73         2.34 o                         
   2 -13  13          2.70          3.55         2.10 o                         
  -2 -12  13         99.72         95.97         2.89 o                         
  -1 -12  13          1.40          2.31         2.75 o                         
   0 -12  13        182.74        189.59         9.45 o                         
   1 -12  13          2.76          9.45         2.75 o                         
   2 -12  13         27.08         25.21         3.15 o                         
  -2 -11  13         83.58         75.86         2.87 o                         
  -1 -11  13         15.33         24.65         5.05 o                         
   0 -11  13          0.00         -1.25         1.74 o                         
   1 -11  13         34.18         37.00         3.80 o                         
   2 -11  13         84.65         86.35         4.93 o                         
  -3 -10  13          4.83          7.43         1.39 o                         
  -2 -10  13          2.02          2.66         1.03 o                         
  -1 -10  13         13.78         12.71         1.71 o                         
   0 -10  13        121.13        125.85         4.15 o                         
   1 -10  13         15.64         13.57         2.47 o                         
  -3  -9  13         33.77         23.73         2.20 o                         
  -2  -9  13         62.14         70.32         2.84 o                         
  -1  -9  13         11.11          8.98         1.79 o                         
   0  -9  13         75.89         81.13         3.41 o                         
   1  -9  13        124.01        112.51         4.10 o                         
   2  -9  13        242.12        228.76         9.61 o                         
  -3  -8  13        247.75        237.51         4.62 o                         
  -2  -8  13        293.86        298.95         8.66 o                         
  -1  -8  13          1.97          0.92         1.51 o                         
   0  -8  13        277.96        286.73         6.70 o                         
   1  -8  13         46.80         39.88         2.45 o                         
   2  -8  13         13.93         12.28         3.55 o                         
  -3  -7  13         65.36         65.11         2.25 o                         
  -2  -7  13          6.00          6.22         1.42 o                         
  -1  -7  13         14.94         16.28         2.32 o                         
   0  -7  13         87.42         80.02         3.11 o                         
   1  -7  13          5.96         18.17         2.33 o                         
   2  -7  13         31.61         35.38         3.55 o                         
  -3  -6  13          4.22          3.03         1.15 o                         
  -2  -6  13          3.50          2.43         1.09 o                         
  -1  -6  13          0.23          0.08         1.05 o                         
   0  -6  13        527.36        492.89        10.42 o                         
   1  -6  13          7.11          3.99         1.31 o                         
   2  -6  13         10.47          9.04         3.55 o                         
   3  -6  13         14.47         15.75         2.99 o                         
  -3  -5  13          0.95         -0.26         0.99 o                         
  -2  -5  13         61.84         65.48         3.59 o                         
  -1  -5  13         65.49         61.93         2.87 o                         
   0  -5  13         27.82         38.89         5.37 o                         
   1  -5  13         41.96         47.61         2.85 o                         
   2  -5  13         21.82         16.08         2.19 o                         
   3  -5  13         28.76         28.60         2.59 o                         
  -3  -4  13         42.26         47.09         3.03 o                         
  -2  -4  13         50.91         54.75         3.09 o                         
  -1  -4  13        302.20        306.53         6.99 o                         
   0  -4  13          1.35          2.18         1.20 o                         
   1  -4  13         40.95         40.57         3.55 o                         
   2  -4  13         69.84         66.28         2.86 o                         
   3  -4  13          1.45          2.18         1.13 o                         
  -3  -3  13         91.19         88.03         2.87 o                         
  -2  -3  13          1.68          2.43         3.24 o                         
  -1  -3  13         17.58         14.70         2.08 o                         
   0  -3  13         43.57         51.51         2.97 o                         
   1  -3  13        114.11        133.63         5.21 o                         
   2  -3  13        104.50        103.16         3.64 o                         
  -3  -2  13         83.29         75.17         3.17 o                         
  -2  -2  13        129.21        125.84         5.38 o                         
  -1  -2  13         15.20         13.63         2.45 o                         
   0  -2  13        261.21        292.86         7.94 o                         
   1  -2  13        287.08        302.19         8.08 o                         
   2  -2  13         25.12         24.75         2.25 o                         
  -3  -1  13        163.35        157.36         6.54 o                         
  -2  -1  13          0.43         -1.00         1.63 o                         
  -1  -1  13        302.45        323.50         8.65 o                         
   0  -1  13         96.42        121.56         4.28 o                         
   1  -1  13        526.98        530.65        12.79 o                         
   2  -1  13         71.30         69.22         2.66 o                         
  -1   0  13         52.10         53.06         3.01 o                         
   0   0  13          2.81          6.04         1.58 o                         
   1   0  13        124.84        132.36         4.14 o                         
   2   0  13         32.90         38.54         4.04 o                         
  -1   1  13         98.80         86.21         4.65 o                         
   0   1  13        354.43        341.53         8.65 o                         
   1   1  13         79.00         84.22         2.91 o                         
   2   1  13          2.96          1.53         0.85 o                         
   0   2  13         19.12         20.04         2.50 o                         
   1   2  13         39.28         40.77         3.39 o                         
   0   3  13         37.24         29.08         3.55 o                         
   1   3  13         31.34         30.94         2.26 o                         
   1 -15  14          2.03          3.07         1.21 o                         
  -1 -14  14          2.38          1.57         1.02 o                         
   0 -14  14          6.12          6.95         2.42 o                         
   1 -14  14          1.60          2.26         1.29 o                         
  -2 -13  14          7.42          9.80         2.38 o                         
  -1 -13  14         40.10         32.80         3.64 o                         
   0 -13  14          0.50          0.65         1.45 o                         
   1 -13  14         20.76         28.11         2.91 o                         
  -2 -12  14          2.28          1.95         0.94 o                         
  -1 -12  14        181.59        156.05         5.24 o                         
   0 -12  14          3.52          3.07         2.10 o                         
   1 -12  14          0.31          0.48         1.45 o                         
  -2 -11  14          4.89          6.12         1.31 o                         
  -1 -11  14         29.94         26.69         2.57 o                         
   0 -11  14          8.13         10.89         2.45 o                         
   1 -11  14          7.45          3.55         1.62 o                         
  -2 -10  14         34.65         27.19         2.25 o                         
  -1 -10  14         41.04         41.64         2.30 o                         
   0 -10  14         88.48         85.50         4.36 o                         
   1 -10  14         57.25         48.87         2.78 o                         
  -3  -9  14         34.69         36.84         2.99 o                         
  -2  -9  14        104.39         98.17         3.78 o                         
  -1  -9  14        125.46        133.69         7.51 o                         
   0  -9  14         13.63         17.64         2.14 o                         
   1  -9  14          0.22          0.59         1.13 o                         
  -3  -8  14         33.28         31.51         2.99 o                         
  -2  -8  14         39.60         36.46         2.63 o                         
  -1  -8  14        317.87        357.01         8.26 o                         
   0  -8  14         64.21         63.31         2.79 o                         
   1  -8  14        401.80        384.02         9.68 o                         
   2  -8  14         70.71         69.79         4.20 o                         
  -3  -7  14         29.87         24.48         3.80 o                         
  -2  -7  14        122.80        130.39         3.67 o                         
  -1  -7  14        554.58        591.90        11.90 o                         
   0  -7  14          4.69          3.08         1.29 o                         
   1  -7  14         30.53         31.67         3.64 o                         
   2  -7  14         12.04          9.61         2.42 o                         
  -3  -6  14         42.38         44.09         3.64 o                         
  -2  -6  14        384.45        386.73         8.12 o                         
  -1  -6  14        192.91        212.21         5.43 o                         
   0  -6  14        177.44        194.55         5.82 o                         
   2  -6  14         42.30         42.74         2.46 o                         
  -3  -5  14        107.34         99.12         4.85 o                         
  -2  -5  14        105.85        104.01         3.17 o                         
  -1  -5  14         57.09         58.69         3.05 o                         
   0  -5  14         26.13         20.68         2.25 o                         
   1  -5  14         69.79         67.16         5.33 o                         
   2  -5  14         90.24         84.84         3.03 o                         
  -3  -4  14         57.57         58.38         2.63 o                         
  -2  -4  14          4.39          4.15         1.05 o                         
  -1  -4  14         15.16         16.55         3.76 o                         
   0  -4  14          9.75          6.22         1.37 o                         
   1  -4  14          0.06          1.95         1.25 o                         
   2  -4  14         27.67         32.80         1.97 o                         
  -3  -3  14          0.03         -0.81         1.53 o                         
  -2  -3  14         55.98         62.69         4.15 o                         
  -1  -3  14          0.79          1.11         1.16 o                         
   0  -3  14          2.25          1.04         1.09 o                         
   1  -3  14          4.55          6.43         1.94 o                         
   2  -3  14        106.22        101.62         4.52 o                         
  -2  -2  14          1.20          2.67         1.86 o                         
  -1  -2  14          6.14          8.31         3.92 o                         
   0  -2  14          8.37         10.75         1.98 o                         
   1  -2  14          0.36          0.13         1.25 o                         
   2  -2  14         33.61         33.43         1.85 o                         
  -2  -1  14         11.35          6.06         2.59 o                         
  -1  -1  14        326.87        337.32         8.59 o                         
   0  -1  14         16.71         14.71         1.98 o                         
   1  -1  14         72.59         71.29         2.82 o                         
   2  -1  14        100.70        101.22         4.12 o                         
  -1   0  14        219.95        226.85         6.71 o                         
   0   0  14        150.95        135.73         4.13 o                         
   1   0  14         12.64         12.53         2.91 o                         
  -1   1  14         62.78         57.35         4.20 o                         
   0   1  14         50.42         57.00         4.32 o                         
   1   1  14         12.15         16.03         1.79 o                         
   0   2  14         16.29         23.27         2.42 o                         
  -1 -14  15          0.83          0.19         0.95 o                         
   1 -14  15         12.79          8.81         1.70 o                         
  -1 -13  15          3.37          6.54         2.18 o                         
   0 -13  15         12.38         15.03         2.67 o                         
   1 -13  15        156.56        175.61         7.03 o                         
  -2 -12  15          0.58         -0.89         0.97 o                         
  -1 -12  15         36.66         33.93         3.07 o                         
   0 -12  15        236.26        248.15         9.78 o                         
   1 -12  15        175.96        171.41         7.19 o                         
  -2 -11  15          9.25          8.03         2.99 o                         
  -1 -11  15         36.22         34.58         3.39 o                         
   0 -11  15         94.76         96.73         2.96 o                         
   1 -11  15         29.67         13.81         3.88 o                         
  -2 -10  15          4.39          3.11         0.97 o                         
  -1 -10  15         20.74         18.03         2.53 o                         
   0 -10  15         46.29         50.13         2.19 o                         
   1 -10  15         42.13         39.72         2.32 o                         
  -2  -9  15          0.10          1.29         1.29 o                         
  -1  -9  15         37.28         33.89         1.92 o                         
   0  -9  15        208.70        196.85         4.70 o                         
   1  -9  15        145.47        141.94         4.37 o                         
  -2  -8  15          9.25         16.23         2.29 o                         
  -1  -8  15         98.23         99.34         3.11 o                         
   0  -8  15        335.89        334.01         7.13 o                         
   1  -8  15         47.75         51.64         2.54 o                         
   2  -8  15         11.29          5.01         1.70 o                         
  -2  -7  15         20.87         23.59         2.11 o                         
  -1  -7  15         44.02         42.01         2.22 o                         
   0  -7  15          2.43          0.62         1.00 o                         
   1  -7  15        146.46        143.67         4.34 o                         
   2  -7  15          0.49          0.16         1.37 o                         
  -2  -6  15         39.24         34.97         2.40 o                         
  -1  -6  15         36.66         40.25         2.30 o                         
   0  -6  15          6.57         10.74         1.86 o                         
   1  -6  15         24.52         24.00         4.81 o                         
  -2  -5  15         77.48         67.84         3.39 o                         
  -1  -5  15          8.59         11.75         1.99 o                         
   0  -5  15        190.97        192.94         5.62 o                         
   1  -5  15         43.66         40.21         2.25 o                         
   2  -5  15          0.43          1.05         1.05 o                         
  -2  -4  15          0.90          0.46         1.17 o                         
  -1  -4  15        133.03        135.03         4.38 o                         
   0  -4  15        319.97        315.22         8.51 o                         
   1  -4  15         21.70         22.34         2.08 o                         
   2  -4  15         48.71         50.24         2.83 o                         
  -2  -3  15          1.26          1.21         1.62 o                         
  -1  -3  15        188.42        175.66         5.53 o                         
   0  -3  15        153.58        154.65         6.54 o                         
   1  -3  15          5.00          5.03         3.27 o                         
  -2  -2  15        179.03        159.05         6.79 o                         
  -1  -2  15        153.64        151.93         4.77 o                         
   0  -2  15         19.51         21.36         2.30 o                         
   1  -2  15         71.72         68.22         2.48 o                         
  -1  -1  15        107.73        107.12         5.17 o                         
   0  -1  15         62.99         74.05         2.70 o                         
   1  -1  15         21.75         19.72         1.90 o                         
   0   0  15         75.32         72.05         3.76 o                         
   0 -13  16         68.39         71.17         4.04 o                         
  -1 -12  16         16.28         16.97         2.42 o                         
   0 -12  16         15.12         13.73         4.28 o                         
  -1 -11  16         89.96         91.15         3.76 o                         
   0 -11  16         24.07         25.61         3.39 o                         
  -2 -10  16         53.63         55.45         2.37 o                         
  -1 -10  16         68.98         70.50         2.91 o                         
   0 -10  16          0.02          0.87         0.86 o                         
   1 -10  16        189.23        188.94         7.67 o                         
  -2  -9  16         42.70         40.89         2.10 o                         
  -1  -9  16         97.83        100.98         3.11 o                         
   0  -9  16          2.23          1.29         1.08 o                         
   1  -9  16         78.57         66.94         6.99 o                         
  -2  -8  16         45.00         37.93         7.59 o                         
  -1  -8  16          4.96          5.11         1.49 o                         
   0  -8  16        196.12        187.14         5.37 o                         
   1  -8  16         49.33         50.61         3.76 o                         
  -2  -7  16        291.41        297.25         7.60 o                         
  -1  -7  16         63.56         53.55         2.79 o                         
   0  -7  16         41.75         40.92         2.78 o                         
   1  -7  16        117.77        119.05         3.60 o                         
  -2  -6  16        139.04        127.71         5.90 o                         
  -1  -6  16         59.49         55.79         2.75 o                         
   0  -6  16         18.41         21.01         2.59 o                         
   1  -6  16         33.49         29.95         2.75 o                         
  -2  -5  16         50.09         49.51         3.31 o                         
  -1  -5  16         14.23         16.96         1.96 o                         
   0  -5  16         43.16         40.36         2.27 o                         
   1  -5  16         93.89        106.15         3.22 o                         
  -2  -4  16         34.51         32.15         2.91 o                         
  -1  -4  16         24.79         24.18         1.82 o                         
   0  -4  16          3.03          3.79         1.29 o                         
   1  -4  16        163.88        169.96         7.43 o                         
  -1  -3  16         33.14         33.61         3.07 o                         
   0  -3  16         16.90         18.30         1.61 o                         
   1  -3  16         40.54         43.70         1.83 o                         
  -1  -2  16         44.71         46.76         3.72 o                         
   0  -2  16        114.58        112.61         3.33 o                         
  -1 -10  17          9.98          9.29         2.34 o                         
   0 -10  17         83.05         85.80         5.49 o                         
  -1  -9  17         42.56         51.29         3.07 o                         
   0  -9  17        108.87        113.26         4.93 o                         
  -1  -8  17        138.44         97.66         5.57 o                         
   0  -8  17         93.68         87.48         3.15 o                         
   1  -8  17         15.66         16.72         2.59 o                         
  -1  -7  17        163.18        159.86         6.14 o                         
   0  -7  17         89.85         88.45         2.88 o                         
  -1  -6  17         87.49         85.66         2.73 o                         
   0  -6  17        100.95         97.97         3.48 o                         
  -1  -5  17        101.81         99.54         3.02 o                         
   0  -5  17          7.77          3.72         1.13 o                         
   0  -4  17         11.49         12.01         3.27 o                         
                                                                                
